# Supplementary material for: Heterogeneity and chimerism of endothelial cells revealed by single-cell transcriptome in orthotopic liver tumors
Source: Angiogenesis. 2020 May 21;23(4):581–97. doi: 10.1007/s10456-020-09727-9 (PMC7525283; doi:10.1007/s10456-020-09727-9)
Supplement: Supplementary file 2 — Supplementary material 2 (XLSX 56.6 kb) [file 10456_2020_9727_MOESM2_ESM.xlsx]

## Sheet: S. Table 1
C57BL/6 naïve liver EC subpopulation marker genes with cutoff of adjusted p value < 0.1
gene	p_val	avg_logFC	pct.1	pct.2	p_val_adj	cluster	subpopulation
Rspo3	1.10726e-74	3.25236	0.965	0.06	1.58725e-70	2	central vein
Bmp4	1.9467e-39	1.93547	0.57	0.008	2.7906e-35	2	central vein
Edn1	1.06717e-19	1.50361	0.453	0.039	1.52978e-15	2	central vein
Gpm6a	4.48402e-31	1.43514	0.581	0.031	6.42784e-27	2	central vein
Wnt9b	4.70575e-26	1.40058	0.465	0.016	6.74569e-22	2	central vein
Prss23	1.6869e-18	1.38946	0.349	0.013	2.41817e-14	2	central vein
Vwf	7.59377e-18	1.31228	0.488	0.065	1.08857e-13	2	central vein
Rbms3	5.70763e-21	1.24992	0.407	0.029	8.18189e-17	2	central vein
Tspan13	2.46675e-16	1.15221	0.5	0.083	3.53608e-12	2	central vein
Tmem176b	1.58319e-20	1.13746	0.721	0.216	2.26951e-16	2	central vein
Fabp4	3.95145e-32	1.03727	1	0.836	5.6644e-28	2	central vein
Cdh13	4.26327e-16	1.00752	0.477	0.07	6.11139e-12	2	central vein
Ctsh	2.43662e-09	0.988885	0.349	0.078	3.4929e-05	2	central vein
Bgn	1.84491e-22	0.972392	0.93	0.558	2.64468e-18	2	central vein
Jam2	8.07163e-20	0.956474	0.849	0.413	1.15707e-15	2	central vein
Wnt2	7.30286e-18	0.955226	0.849	0.4	1.04686e-13	2	central vein
Rbp1	5.71083e-15	0.955095	0.442	0.062	8.18647e-11	2	central vein
Plvap	2.71378e-18	0.936009	0.802	0.275	3.89021e-14	2	central vein
Tmem176a	9.62703e-14	0.931063	0.593	0.192	1.38004e-09	2	central vein
Thbd	9.97656e-18	0.888684	0.709	0.205	1.43014e-13	2	central vein
Crip1	9.56207e-10	0.888623	0.57	0.281	1.37072e-05	2	central vein
Bambi	3.61073e-10	0.868907	0.442	0.114	5.17598e-06	2	central vein
Selp	1.84487e-14	0.856514	0.244	0.003	2.64461e-10	2	central vein
Cdc42ep3	1.73198e-12	0.835278	0.488	0.112	2.48279e-08	2	central vein
Rdx	1.05831e-13	0.825286	0.698	0.242	1.51709e-09	2	central vein
Bcam	1.99721e-13	0.822453	0.477	0.094	2.863e-09	2	central vein
Nuak1	7.8546e-09	0.817595	0.209	0.021	0.000112596	2	central vein
Tmsb10	5.7017e-17	0.812254	0.965	0.699	8.17339e-13	2	central vein
Lfng	7.90401e-10	0.809659	0.465	0.127	1.13304e-05	2	central vein
Prelp	4.25464e-11	0.778693	0.36	0.083	6.09902e-07	2	central vein
Klf9	2.84466e-09	0.768733	0.57	0.247	4.07783e-05	2	central vein
Mgst1	1.31279e-10	0.765356	0.523	0.179	1.88189e-06	2	central vein
Hn1	1.23464e-09	0.763527	0.663	0.34	1.76986e-05	2	central vein
Amigo2	1.99087e-07	0.752794	0.36	0.096	0.00285391	2	central vein
Cbfa2t3	1.93206e-10	0.750955	0.535	0.197	2.76961e-06	2	central vein
Jup	3.09305e-09	0.738525	0.395	0.091	4.43389e-05	2	central vein
Ptgs1	5.41508e-11	0.729809	0.686	0.317	7.76252e-07	2	central vein
Lhx6	6.83058e-14	0.706011	0.267	0.013	9.79164e-10	2	central vein
Car8	2.06537e-09	0.700032	0.733	0.397	2.96071e-05	2	central vein
2200002D01Rik	2.34945e-09	0.692578	0.488	0.151	3.36794e-05	2	central vein
Ctnnal1	9.32485e-12	0.687594	0.291	0.026	1.33672e-07	2	central vein
Cebpd	6.16598e-07	0.678349	0.477	0.184	0.00883893	2	central vein
Ahr	4.63206e-08	0.67475	0.442	0.145	0.000664006	2	central vein
Klk8	1.45449e-12	0.666413	0.326	0.042	2.08501e-08	2	central vein
S100a10	1.40111e-13	0.665258	0.93	0.662	2.00849e-09	2	central vein
Olfm1	3.48534e-07	0.644023	0.407	0.145	0.00499624	2	central vein
Slco3a1	7.63166e-10	0.642802	0.419	0.104	1.094e-05	2	central vein
AU021092	9.79997e-10	0.641098	0.488	0.148	1.40483e-05	2	central vein
Ece1	1.06883e-08	0.633908	0.651	0.319	0.000153217	2	central vein
Mrrf	3.9442e-09	0.633456	0.314	0.055	5.65401e-05	2	central vein
Vcam1	1.2729e-06	0.630982	0.291	0.065	0.018247	2	central vein
Ndufa8	6.60068e-10	0.625871	0.756	0.421	9.46207e-06	2	central vein
Foxp1	1.78531e-07	0.620196	0.512	0.239	0.00255924	2	central vein
Icam1	3.76688e-07	0.606771	0.326	0.078	0.00539983	2	central vein
Cst3	2.53181e-13	0.60341	0.953	0.696	3.62935e-09	2	central vein
Lmcd1	1.4162e-08	0.599642	0.291	0.052	0.000203012	2	central vein
Pgm5	1.14511e-06	0.583791	0.209	0.029	0.0164152	2	central vein
Ahnak	4.34368e-06	0.582654	0.465	0.184	0.0622666	2	central vein
Gltscr2	5.01828e-08	0.580313	0.581	0.265	0.000719371	2	central vein
Cd59a	2.72548e-09	0.573878	0.907	0.673	3.90698e-05	2	central vein
Rhoj	6.94302e-08	0.568315	0.535	0.208	0.000995282	2	central vein
Emp3	8.73917e-08	0.560777	0.419	0.13	0.00125276	2	central vein
Id2	9.41471e-07	0.555881	0.581	0.462	0.013496	2	central vein
Mras	2.80103e-09	0.545981	0.209	0.013	4.01528e-05	2	central vein
Csgalnact1	6.42746e-06	0.523218	0.209	0.044	0.0921377	2	central vein
Mef2a	7.80064e-07	0.522915	0.523	0.218	0.0111822	2	central vein
Pxdc1	5.48562e-08	0.517021	0.291	0.057	0.000786364	2	central vein
Lmo2	6.21933e-07	0.473882	0.523	0.252	0.00891542	2	central vein
Ephb4	2.34796e-09	0.465379	0.64	0.281	3.36579e-05	2	central vein
Serpinh1	1.36372e-06	0.451005	0.616	0.304	0.0195489	2	central vein
Sdpr	3.62296e-06	0.447539	0.942	0.795	0.0519352	2	central vein
Gm13889	4.35717e-14	0.442254	0.465	0.138	6.246e-10	2	central vein
Rpl3	1.01532e-06	0.435989	0.953	0.826	0.0145547	2	central vein
Rpl4	3.64488e-06	0.431128	0.895	0.751	0.0522493	2	central vein
Snrnp70	9.17573e-07	0.402866	0.453	0.19	0.0131534	2	central vein
Spint2	3.62972e-10	0.398977	0.651	0.306	5.2032e-06	2	central vein
Rpl9	4.37742e-06	0.375387	0.988	0.886	0.0627504	2	central vein
Tek	8.74056e-08	0.362173	0.837	0.517	0.00125296	2	central vein
Rnase4	4.60809e-06	0.339534	0.36	0.148	0.066057	2	central vein
Pde2a	2.88379e-06	0.339504	0.767	0.496	0.0413392	2	central vein
Cyp1a1	6.0931e-20	2.34874	0.486	0.002	8.73445e-16	4	portal vein
Ly6c1	7.26094e-22	2.13239	0.571	0.011	1.04086e-17	4	portal vein
Mgp	4.12102e-11	2.0978	0.257	0.011	5.90748e-07	4	portal vein
Sdc1	2.57758e-26	1.94835	0.657	0.007	3.69496e-22	4	portal vein
Ly6a	7.04819e-29	1.91749	0.971	0.601	1.01036e-24	4	portal vein
Ednrb	4.46922e-20	1.90648	0.571	0.014	6.40663e-16	4	portal vein
Cd200	5.50081e-15	1.86726	0.514	0.037	7.88542e-11	4	portal vein
Ddit4	1.34326e-17	1.7298	0.686	0.096	1.92556e-13	4	portal vein
Prkcdbp	1.8921e-20	1.71193	0.6	0.025	2.71233e-16	4	portal vein
Cst3	2.04208e-28	1.63673	0.971	0.725	2.92732e-24	4	portal vein
Sox17	6.09595e-13	1.51322	0.514	0.154	8.73854e-09	4	portal vein
Clu	8.76229e-13	1.50487	0.629	0.206	1.25607e-08	4	portal vein
Col8a1	3.94336e-13	1.48344	0.314	0	5.65281e-09	4	portal vein
Ehd4	2.55598e-13	1.47809	0.629	0.099	3.664e-09	4	portal vein
Adgrg6	1.10914e-20	1.42486	0.543	0.007	1.58995e-16	4	portal vein
Plac8	2.0059e-14	1.42146	0.743	0.193	2.87546e-10	4	portal vein
Gja5	1.78504e-17	1.40869	0.429	0.002	2.55885e-13	4	portal vein
Tsc22d1	3.72307e-18	1.40801	0.857	0.415	5.33702e-14	4	portal vein
Plvap	6.89583e-14	1.37947	0.857	0.333	9.88517e-10	4	portal vein
Lrg1	1.4917e-09	1.37576	0.571	0.124	2.13834e-05	4	portal vein
Cd63	3.35714e-16	1.36171	0.743	0.112	4.81245e-12	4	portal vein
Sncg	6.09783e-16	1.27397	0.457	0.011	8.74123e-12	4	portal vein
Tm4sf1	6.60969e-17	1.22379	0.971	0.631	9.47499e-13	4	portal vein
Ly6e	2.40546e-24	1.20313	0.971	0.773	3.44823e-20	4	portal vein
Cd9	8.38345e-13	1.1646	1	0.541	1.20177e-08	4	portal vein
Pcp4l1	1.99127e-09	1.15875	0.229	0	2.85449e-05	4	portal vein
Eln	1.72619e-10	1.1205	0.4	0.028	2.47449e-06	4	portal vein
Efnb1	2.51716e-07	1.08094	0.629	0.275	0.00360835	4	portal vein
Fbln2	1.37369e-08	1.06893	0.4	0.037	0.000196919	4	portal vein
Cd34	2.18244e-10	1.06312	0.429	0.034	3.12853e-06	4	portal vein
Zyx	3.81809e-06	1.03937	0.486	0.126	0.0547323	4	portal vein
AU021092	4.01605e-08	1.03741	0.6	0.179	0.000575701	4	portal vein
Hes1	6.61442e-08	1.02117	0.571	0.323	0.000948176	4	portal vein
Abcg2	1.30853e-07	1.01725	0.429	0.067	0.00187578	4	portal vein
Lims2	3.3468e-07	0.996167	0.514	0.124	0.00479763	4	portal vein
Ldb2	1.12497e-07	0.978193	0.629	0.163	0.00161264	4	portal vein
Tspan13	1.03553e-07	0.970421	0.571	0.126	0.00148443	4	portal vein
Fam101b	9.1561e-07	0.942978	0.229	0.009	0.0131253	4	portal vein
Hmcn1	1.49923e-08	0.938244	0.429	0.069	0.000214914	4	portal vein
Jag1	3.92945e-07	0.933999	0.371	0.044	0.00563286	4	portal vein
Bcam	5.37728e-06	0.933468	0.514	0.135	0.0770834	4	portal vein
Npr3	7.05754e-12	0.932368	0.286	0	1.0117e-07	4	portal vein
Slc3a2	5.62236e-10	0.930322	0.857	0.358	8.05965e-06	4	portal vein
Vim	1.66913e-08	0.916277	0.657	0.358	0.00023927	4	portal vein
Hist1h2bc	1.26358e-07	0.913145	0.629	0.172	0.00181134	4	portal vein
Efna1	8.06892e-09	0.908503	0.714	0.241	0.000115668	4	portal vein
Atp13a3	4.6641e-11	0.895292	0.314	0.007	6.68599e-07	4	portal vein
Vegfc	1.66587e-11	0.890087	0.4	0.016	2.38803e-07	4	portal vein
Mal	8.48732e-11	0.877794	0.286	0.002	1.21666e-06	4	portal vein
Ehd2	5.96707e-09	0.852471	0.286	0.007	8.55379e-05	4	portal vein
Gstp1	3.37524e-08	0.848725	0.571	0.119	0.000483841	4	portal vein
Mgst1	1.28657e-06	0.836307	0.657	0.209	0.018443	4	portal vein
Car7	9.53457e-08	0.835275	0.229	0.002	0.00136678	4	portal vein
Mfge8	6.77552e-06	0.829602	0.657	0.266	0.0971271	4	portal vein
Fam129b	6.1086e-07	0.796415	0.4	0.062	0.00875668	4	portal vein
Lmo7	1.03515e-12	0.793832	0.343	0.005	1.48388e-08	4	portal vein
Mn1	3.24623e-10	0.788847	0.286	0.016	4.65348e-06	4	portal vein
Klf6	4.24137e-06	0.784051	0.486	0.11	0.0608	4	portal vein
Cmklr1	3.27412e-07	0.773218	0.229	0.009	0.00469345	4	portal vein
Nrarp	2.03748e-06	0.757277	0.4	0.064	0.0292072	4	portal vein
Tspo	4.37319e-06	0.753586	0.771	0.447	0.0626897	4	portal vein
Foxp1	1.23773e-06	0.740989	0.714	0.255	0.0177428	4	portal vein
Ace	1.37229e-07	0.729139	0.257	0.009	0.00196717	4	portal vein
Slc27a3	6.22326e-07	0.725812	0.257	0.011	0.00892104	4	portal vein
Sdpr	3.5153e-07	0.69851	0.914	0.814	0.00503919	4	portal vein
Pnpla2	6.51669e-06	0.68977	0.371	0.076	0.0934167	4	portal vein
Flna	5.36901e-06	0.673968	0.314	0.048	0.0769647	4	portal vein
Emp1	1.99127e-09	0.649332	0.229	0	2.85449e-05	4	portal vein
Hspa12b	3.6271e-08	0.645306	0.343	0.037	0.000519945	4	portal vein
Mkks	8.56923e-07	0.623637	0.371	0.062	0.012284	4	portal vein
Tm6sf1	5.71917e-07	0.619844	0.314	0.028	0.00819843	4	portal vein
Hey1	3.80246e-08	0.594351	0.229	0.002	0.000545083	4	portal vein
Rps6kb1	9.39441e-07	0.551302	0.4	0.087	0.0134669	4	portal vein
Pdcd10	1.41212e-06	0.537762	0.429	0.2	0.0202428	4	portal vein
Nr1h2	3.44647e-06	0.513891	0.371	0.11	0.0494051	4	portal vein
Klc1	2.13753e-08	0.513489	0.457	0.124	0.000306416	4	portal vein
Lasp1	5.74645e-07	0.506334	0.629	0.216	0.00823753	4	portal vein
Efnb2	3.3837e-07	0.504001	0.343	0.064	0.00485053	4	portal vein
Mbd4	2.05096e-06	0.472807	0.229	0.014	0.0294004	4	portal vein
Armcx6	2.41805e-06	0.464227	0.257	0.046	0.0346628	4	portal vein
Sh3bgrl	3.66206e-07	0.444829	0.543	0.204	0.00524956	4	portal vein
Mob2	4.80489e-07	0.410633	0.343	0.069	0.00688781	4	portal vein
Hadhb	4.99835e-06	0.365669	0.457	0.161	0.0716513	4	portal vein
Puf60	5.2932e-06	0.25423	0.429	0.172	0.075878	4	portal vein
Msr1	2.72545e-14	0.931969	0.69	0.233	3.90693e-10	3	sinusoid.1
Fabp5	5.76033e-12	0.847772	0.798	0.481	8.25743e-08	3	sinusoid.1
Adam23	3.89158e-10	0.822827	0.702	0.364	5.57858e-06	3	sinusoid.1
Glul	7.06106e-09	0.796544	0.643	0.336	0.00010122	3	sinusoid.1
Efnb1	1.4031e-07	0.745456	0.571	0.243	0.00201134	3	sinusoid.1
Slc43a2	3.40488e-06	0.64843	0.476	0.189	0.0488089	3	sinusoid.1
Calm2	2.07999e-15	0.571076	1	0.915	2.98166e-11	3	sinusoid.1
Ly6a	3.79757e-07	0.52257	0.833	0.584	0.00544382	3	sinusoid.1
Tm4sf1	9.25113e-07	0.402809	0.857	0.612	0.0132615	3	sinusoid.1
Gpihbp1	9.81651e-07	0.294297	1	0.925	0.014072	3	sinusoid.1
Apoe	8.63839e-09	0.279139	1	1	0.000123831	3	sinusoid.1
Gpr182	1.42392e-07	0.255882	1	0.848	0.00204119	3	sinusoid.1
Cyp4b1	7.19927e-21	0.849989	0.943	0.593	1.03202e-16	1	sinusoid.2
Ctsl	1.04599e-20	0.773802	0.959	0.771	1.49942e-16	1	sinusoid.2
Fcgr2b	2.43753e-20	0.76366	0.959	0.779	3.4942e-16	1	sinusoid.2
Clec4g	2.1992e-40	0.759801	1	0.917	3.15256e-36	1	sinusoid.2
Ppap2a	1.73214e-18	0.720954	0.967	0.811	2.48302e-14	1	sinusoid.2
Lgmn	6.43743e-16	0.706284	0.893	0.587	9.22805e-12	1	sinusoid.2
Tfpi	4.32223e-11	0.701136	0.697	0.424	6.19592e-07	1	sinusoid.2
Cd81	3.2399e-21	0.69367	0.975	0.9	4.6444e-17	1	sinusoid.2
Lyve1	1.27156e-09	0.671867	0.672	0.33	1.82278e-05	1	sinusoid.2
Igfbp7	1.19461e-45	0.661183	1	0.997	1.71247e-41	1	sinusoid.2
Tcn2	2.50712e-13	0.646008	0.934	0.699	3.59396e-09	1	sinusoid.2
Sparc	1.68354e-16	0.642124	0.967	0.822	2.41335e-12	1	sinusoid.2
Clec14a	3.25613e-11	0.60961	0.844	0.656	4.66767e-07	1	sinusoid.2
Sepp1	5.35748e-37	0.591822	1	1	7.67994e-33	1	sinusoid.2
Ctsb	1.16247e-15	0.59097	0.926	0.788	1.6664e-11	1	sinusoid.2
Nucb1	2.88027e-09	0.585307	0.656	0.438	4.12886e-05	1	sinusoid.2
Gpihbp1	2.63126e-25	0.579639	1	0.917	3.77191e-21	1	sinusoid.2
Lamp2	7.98298e-11	0.571435	0.877	0.711	1.14436e-06	1	sinusoid.2
Apoe	1.75133e-24	0.549586	1	1	2.51054e-20	1	sinusoid.2
Icam2	2.30135e-06	0.539984	0.623	0.424	0.0329898	1	sinusoid.2
Fcgrt	1.65162e-11	0.537398	0.902	0.716	2.3676e-07	1	sinusoid.2
Slc29a1	8.71e-10	0.536754	0.803	0.636	1.24858e-05	1	sinusoid.2
Esam	1.81303e-09	0.523423	0.844	0.653	2.59898e-05	1	sinusoid.2
Tmem106a	6.12975e-08	0.523079	0.689	0.398	0.0008787	1	sinusoid.2
Mgat1	1.16883e-06	0.522778	0.385	0.264	0.0167552	1	sinusoid.2
Cd55	4.76403e-06	0.518713	0.672	0.49	0.0682924	1	sinusoid.2
Stab2	1.80436e-08	0.517987	0.852	0.616	0.000258655	1	sinusoid.2
Degs1	5.90813e-08	0.510418	0.828	0.642	0.000846931	1	sinusoid.2
Cd47	2.97085e-08	0.508478	0.844	0.65	0.000425871	1	sinusoid.2
Cldn5	2.56524e-11	0.502362	0.926	0.696	3.67727e-07	1	sinusoid.2
Ssr2	3.6548e-06	0.496882	0.418	0.255	0.0523915	1	sinusoid.2
H2-D1	1.91303e-17	0.495424	1	0.966	2.74233e-13	1	sinusoid.2
Tpst2	1.8294e-06	0.487994	0.656	0.464	0.0262245	1	sinusoid.2
Gpr182	4.1892e-13	0.486983	0.984	0.837	6.00522e-09	1	sinusoid.2
Ctsd	1.30609e-08	0.481105	0.795	0.579	0.000187228	1	sinusoid.2
Bmp2	1.69419e-09	0.481027	0.918	0.656	2.42862e-05	1	sinusoid.2
Dpp4	2.63597e-06	0.464167	0.639	0.418	0.0377867	1	sinusoid.2
Cd300lg	2.11997e-07	0.4605	0.844	0.642	0.00303898	1	sinusoid.2
Gatm	8.80762e-10	0.458354	0.861	0.605	1.26257e-05	1	sinusoid.2
Dnase1l3	3.96633e-10	0.452095	0.992	0.817	5.68573e-06	1	sinusoid.2
Ppap2b	4.75782e-10	0.449499	0.951	0.865	6.82033e-06	1	sinusoid.2
Oit3	4.82906e-07	0.448554	0.795	0.596	0.00692246	1	sinusoid.2
Mrc1	2.49884e-07	0.447729	0.885	0.711	0.00358209	1	sinusoid.2
Tspan7	9.96413e-12	0.447238	0.967	0.854	1.42836e-07	1	sinusoid.2
Tinagl1	4.29082e-08	0.442188	0.934	0.805	0.000615089	1	sinusoid.2
Lamp1	4.50656e-08	0.421373	0.885	0.782	0.000646015	1	sinusoid.2
Aqp1	3.94111e-08	0.340095	0.984	0.98	0.000564959	1	sinusoid.2
Serinc3	7.55396e-07	0.321588	1	0.951	0.0108286	1	sinusoid.2
Itm2b	5.93675e-14	0.313975	1	0.994	8.51034e-10	1	sinusoid.2
B2m	5.7333e-09	0.262681	1	1	8.21868e-05	1	sinusoid.2
Cd74	1.82198e-20	0.878313	0.493	0.517	2.61181e-16	0	sinusoid.3
Plxnc1	4.60642e-08	0.586647	0.681	0.511	0.00066033	0	sinusoid.3
Mt1	5.5686e-10	0.554013	0.861	0.703	7.9826e-06	0	sinusoid.3
H2-Aa	1.16099e-07	0.508516	0.25	0.235	0.00166428	0	sinusoid.3
H2-Eb1	1.49888e-06	0.417219	0.201	0.193	0.0214865	0	sinusoid.3
Ap1b1	5.42425e-07	0.377412	0.312	0.235	0.00777567	0	sinusoid.3
Tpt1	4.19768e-10	0.375342	1	0.954	6.01737e-06	0	sinusoid.3
Amotl1	9.27113e-08	0.335082	0.493	0.459	0.00132902	0	sinusoid.3
Stab2	2.96566e-07	0.307833	0.833	0.609	0.00425127	0	sinusoid.3
Ndufa6	2.12571e-06	0.303652	0.569	0.557	0.0304721	0	sinusoid.3
Rps29	9.93258e-07	0.265603	1	0.994	0.0142383	0	sinusoid.3
Gng5	6.75296e-06	0.257051	0.694	0.709	0.0968036	0	sinusoid.3

## Sheet: Sheet2
Genes enriched in SEC of C57BL/6 mice in comparison to SEC of SCID mice. Genes in red font overlap with CV comparison.
gene	p_val	avg_logFC	pct.1	pct.2	p_val_adj
Rpl21	2.08064e-53	2.09911	0.849	0.121	2.9826e-49
Ly6a	3.07577e-28	2.07744	0.592	0.07	4.40911e-24
Cd9	9.89557e-18	1.41433	0.518	0.14	1.41853e-13
Rps2	5.66434e-33	1.40448	0.769	0.299	8.11983e-29
Mup20	1.33796e-12	1.09736	0.274	0.006	1.91796e-08
Serinc3	2.28042e-41	1.06417	0.977	0.713	3.26898e-37
Hspa8	6.4441e-30	1.02385	0.874	0.599	9.23762e-26
Rpl29	4.33666e-19	0.918183	0.713	0.408	6.2166e-15
Dnaja1	5.86954e-13	0.8722	0.544	0.248	8.41399e-09
Iigp1	3.32293e-09	0.838623	0.313	0.076	4.76341e-05
Cd74	1.51079e-07	0.81983	0.487	0.274	0.00216571
C5ar2	3.3236e-08	0.796947	0.277	0.07	0.000476438
Lyve1	2.59831e-09	0.784503	0.492	0.229	3.72467e-05
Arl4a	4.46677e-08	0.760814	0.292	0.089	0.000640311
Gas5	2.91562e-11	0.736969	0.579	0.331	4.17954e-07
Glul	4.7344e-07	0.726814	0.385	0.185	0.00678676
Ubc	1.52735e-12	0.717551	0.674	0.401	2.18946e-08
Cd36	6.64589e-11	0.704748	0.662	0.427	9.52689e-07
Cd84	5.26826e-07	0.683168	0.292	0.102	0.00755204
Kit	2.43478e-05	0.680608	0.372	0.223	0.349026
F8	7.81912e-08	0.633501	0.608	0.433	0.00112087
Ly6e	1.3934e-11	0.62695	0.756	0.548	1.99744e-07
Ybx1	1.01947e-12	0.617418	0.81	0.713	1.46141e-08
Bst2	1.29304e-17	0.60878	0.928	0.815	1.85357e-13
Gngt2	6.41013e-08	0.598582	0.531	0.312	0.000918892
Cyp26b1	3.6391e-05	0.594708	0.415	0.268	0.521666
Ccdc80	4.71067e-06	0.585052	0.313	0.134	0.0675275
Hpgd	6.72819e-06	0.584607	0.577	0.433	0.0964487
Cd38	1.10943e-10	0.582722	0.736	0.541	1.59037e-06
Mt1	8.36622e-11	0.581196	0.856	0.694	1.1993e-06
B2m	2.09007e-34	0.579594	1	0.994	2.99611e-30
AW112010	1.32086e-07	0.574384	0.538	0.357	0.00189346
Apoc1	3.3847e-06	0.572839	0.362	0.185	0.0485197
Jam2	1.68001e-05	0.558175	0.415	0.248	0.24083
Rtp4	1.38565e-05	0.552563	0.377	0.197	0.198633
Bgn	3.90711e-06	0.551188	0.569	0.42	0.0560084
Gm4951	4.05192e-05	0.544516	0.254	0.102	0.580843
Ifitm3	9.6384e-20	0.541664	0.987	0.994	1.38166e-15
Adam23	3.6331e-05	0.540089	0.495	0.338	0.520805
Mt2	2.99333e-05	0.536255	0.395	0.223	0.429093
H2-Ab1	5.95197e-05	0.529826	0.349	0.191	0.853215
F2r	1.126e-05	0.527256	0.479	0.306	0.161413
Slc9a3r2	2.15387e-06	0.526609	0.562	0.389	0.0308758
Arhgdib	7.3437e-06	0.508266	0.415	0.229	0.105272
ND4	4.83127e-25	0.505265	0.997	1	6.92562e-21
CYTB	3.1878e-26	0.501469	1	1	4.56972e-22
Manf	0.000520028	0.500553	0.438	0.325	1
Il6st	6.77429e-09	0.486909	0.777	0.58	9.71095e-05
Rps14	1.37794e-17	0.483756	0.969	0.955	1.97527e-13
Rbm39	3.64603e-05	0.457285	0.469	0.312	0.522658
Cd55	0.00011262	0.455831	0.572	0.465	1
Psmb8	0.000475747	0.451622	0.395	0.261	1
Mrgpra6	1.40036e-05	0.4507	0.497	0.35	0.200742
Ly96	0.000294797	0.433561	0.377	0.248	1
B630005N14Rik	0.000328056	0.411248	0.5	0.395	1
C1qa	0.000395896	0.404234	0.274	0.14	1
Mc1r	0.000182502	0.401948	0.395	0.248	1
Wfdc17	8.30617e-05	0.392404	0.359	0.191	1
Sdpr	1.27885e-06	0.391981	0.795	0.745	0.0183324
Ctsb	2.18659e-06	0.389552	0.821	0.771	0.0313447
Tfpi	0.000669421	0.385067	0.528	0.414	1
Tcn2	2.03491e-05	0.383227	0.797	0.771	0.291704
Hsp90ab1	6.94687e-05	0.345014	0.759	0.745	0.995834
Dynll1	2.57228e-05	0.334958	0.795	0.726	0.368736
COX3	4.98568e-18	0.33127	1	1	7.14698e-14
ATP6	8.8854e-17	0.330223	1	1	1.27372e-12
Gimap4	0.000308841	0.327384	0.644	0.573	1
Tspan7	1.27201e-05	0.321777	0.9	0.866	0.182343
Gpr182	4.18944e-06	0.307181	0.923	0.892	0.0600557
Lgmn	0.000864488	0.303161	0.705	0.682	1
App	0.000356177	0.292039	0.736	0.662	1

## Sheet: Sheet3
Genes enriched in SEC of SCID mice in comparison to SEC of C57BL/6 mice. Genes in red font overlap with CV comparison
gene	p_val	avg_logFC	pct.1	pct.2	p_val_adj
H2-K2	2.9074e-27	0.984461	0.414	0.046	4.16775e-23
Ackr1	4.97312e-23	0.961477	0.484	0.1	7.12898e-19
Lgals1	3.65022e-18	0.89799	0.828	0.541	5.23259e-14
Alad	1.30621e-20	0.866521	0.522	0.141	1.87245e-16
Glo1	1.24723e-17	0.823475	0.618	0.246	1.78791e-13
Ppp1r14a	6.21178e-16	0.818613	0.357	0.077	8.90459e-12
Pgm5	5.26081e-17	0.702749	0.274	0.033	7.54138e-13
Atp9a	2.59003e-15	0.658202	0.255	0.033	3.71281e-11
Cirbp	4.08127e-15	0.637877	0.28	0.044	5.85049e-11
Rbm3	4.92713e-11	0.608532	0.529	0.246	7.06304e-07
Srsf5	3.16338e-11	0.60394	0.561	0.256	4.5347e-07
Clu	3.05773e-12	0.603052	0.51	0.21	4.38326e-08
Spp1	8.44139e-11	0.599681	0.471	0.197	1.21007e-06
Gchfr	7.52328e-11	0.587032	0.535	0.233	1.07846e-06
Rcn3	1.0313e-09	0.576098	0.573	0.285	1.47837e-05
H1f0	1.23532e-07	0.55138	0.548	0.297	0.00177083
Ctdspl	5.04171e-10	0.528804	0.306	0.087	7.22729e-06
Ucp2	1.86557e-10	0.517161	0.516	0.223	2.6743e-06
Rps12	1.03679e-12	0.504446	0.93	0.738	1.48623e-08
Ndufb9	2.59162e-10	0.50347	0.752	0.413	3.71509e-06
Abhd17a	1.37847e-08	0.500401	0.401	0.169	0.000197604
Taf10	1.51962e-08	0.495631	0.255	0.074	0.000217838
Ahr	3.92326e-09	0.491661	0.42	0.162	5.62399e-05
Actg1	1.55978e-09	0.487413	0.834	0.631	2.23595e-05
Scand1	5.37129e-09	0.484746	0.465	0.208	7.69974e-05
Cd59a	6.96139e-10	0.480835	0.841	0.682	9.97916e-06
Crip1	1.47694e-05	0.476519	0.446	0.254	0.21172
H3f3b	3.12038e-14	0.467029	0.962	0.841	4.47307e-10
Psma7	4.51387e-09	0.464912	0.745	0.444	6.47064e-05
Fcer1g	4.22276e-06	0.463583	0.599	0.415	0.0605333
Tmem205	8.63097e-08	0.450121	0.51	0.244	0.00123725
Bok	2.36892e-06	0.444375	0.369	0.177	0.0339585
H2afz	2.15716e-07	0.443172	0.936	0.813	0.00309229
Fth1	2.29014e-16	0.435477	0.994	0.89	3.28292e-12
Id2	4.43001e-05	0.430733	0.611	0.428	0.635041
2810428I15Rik	2.76533e-06	0.427941	0.369	0.179	0.039641
Myct1	6.21373e-07	0.426947	0.713	0.479	0.00890738
Smagp	9.66042e-08	0.425853	0.745	0.451	0.00138482
Npdc1	4.81669e-08	0.421205	0.554	0.285	0.000690473
Sparc	6.4162e-12	0.411021	0.975	0.897	9.19763e-08
Mtch1	8.18161e-06	0.408193	0.548	0.336	0.117283
Mrpl14	3.10723e-05	0.406374	0.401	0.221	0.445422
Rplp1	8.99592e-15	0.403857	0.994	0.931	1.28957e-10
Tspan14	3.1279e-06	0.398267	0.338	0.151	0.0448384
Ctsz	8.15357e-06	0.390958	0.459	0.256	0.116881
Prdx4	0.000165224	0.387894	0.318	0.172	1
Plscr3	0.000104248	0.38768	0.274	0.133	1
Fxyd5	2.95894e-06	0.386492	0.497	0.277	0.0424164
Nucks1	0.000102154	0.384514	0.325	0.169	1
Ssr4	2.26024e-06	0.384487	0.561	0.315	0.0324005
Rpl10	2.55789e-11	0.384237	0.994	0.926	3.66674e-07
Rpl36al	1.47579e-05	0.383326	0.656	0.451	0.211554
Rpl7a	4.0501e-06	0.383198	0.752	0.562	0.0580582
Myo1c	4.98338e-05	0.379949	0.382	0.208	0.714367
Stard8	3.79459e-05	0.377498	0.42	0.236	0.543954
Rpl10a	1.32164e-06	0.377403	0.841	0.656	0.0189456
Fkbp7	9.32525e-06	0.377165	0.325	0.149	0.133677
Rps21	3.82693e-08	0.376697	0.898	0.715	0.00054859
Grcc10	9.56112e-06	0.375764	0.669	0.456	0.137059
Cox4i1	1.25272e-09	0.374763	0.962	0.838	1.79578e-05
Slc25a3	1.47994e-05	0.37288	0.548	0.338	0.212149
Hspg2	2.43001e-05	0.370965	0.643	0.467	0.348342
Dnajc10	0.00017948	0.363898	0.268	0.131	1
Rpl12	0.000111149	0.362262	0.662	0.462	1
Hint1	1.52984e-06	0.36088	0.701	0.431	0.0219302
Gm13889	3.57831e-06	0.360747	0.331	0.141	0.0512951
Gnb2l1	3.37487e-05	0.360286	0.758	0.549	0.483787
Ddrgk1	0.000296302	0.354622	0.35	0.2	1
Ppap2a	9.53381e-05	0.35196	0.936	0.874	1
Prdx2	1.90096e-05	0.350975	0.471	0.274	0.272502
Rpl22l1	1.3944e-05	0.350425	0.65	0.433	0.199887
Sod1	3.11826e-05	0.350064	0.605	0.392	0.447002
Pdcd6	0.000169719	0.34903	0.357	0.2	1
Sptan1	5.45052e-05	0.348763	0.433	0.238	0.781333
Strn4	0.00010407	0.345363	0.293	0.144	1
Rpl23	6.856e-09	0.345355	0.962	0.892	9.82807e-05
Tpt1	6.87236e-12	0.344455	1	0.964	9.85152e-08
Ifi203	0.000668638	0.344012	0.631	0.441	1
Fam173a	0.000695121	0.343175	0.255	0.128	1
Khk	0.000687859	0.342089	0.318	0.182	1
Slc50a1	4.91813e-05	0.341819	0.408	0.223	0.705014
Pabpn1	3.69112e-05	0.3418	0.408	0.221	0.529122
Tpd52l2	6.07272e-05	0.336605	0.293	0.138	0.870524
Uqcrc2	0.000296092	0.336052	0.28	0.141	1
Rpsa	9.69816e-06	0.335466	0.854	0.638	0.139023
Lamtor4	3.65084e-06	0.333788	0.395	0.185	0.0523348
Imp3	0.000229315	0.332546	0.395	0.231	1
Rhoc	9.18266e-05	0.331262	0.592	0.395	1
Selm	0.000340974	0.330404	0.389	0.226	1
Vdac2	0.000480359	0.328011	0.42	0.254	1
Cox5b	4.98507e-06	0.327825	0.79	0.556	0.071461
Cnn3	1.79973e-05	0.326972	0.631	0.41	0.257991
Atp5h	2.2697e-07	0.326077	0.911	0.69	0.00325361
Cox6b1	2.35186e-05	0.324373	0.815	0.677	0.337139
Apoe	6.14585e-08	0.321033	1	1	0.000881008
Gstm2	8.85739e-05	0.320294	0.382	0.192	1
Marcks	1.56148e-05	0.316003	0.682	0.444	0.223839
Hint2	0.000274394	0.315653	0.376	0.218	1
Nrp2	0.000112703	0.315432	0.452	0.259	1
Tmem147	0.000267256	0.313483	0.363	0.195	1
Ivns1abp	3.63299e-05	0.31335	0.357	0.172	0.520789
Ccdc85b	0.000641048	0.31235	0.637	0.456	1
Tmem160	0.000281414	0.311457	0.51	0.321	1
Cntfr	1.13591e-05	0.311246	0.28	0.118	0.162832
Cnpy2	0.000330894	0.30956	0.401	0.236	1
Mgll	0.000274704	0.306876	0.605	0.408	1
Mapk3	0.000392526	0.306727	0.389	0.228	1
Dusp1	6.57304e-05	0.305842	0.484	0.287	0.942245
St3gal4	8.87369e-05	0.30454	0.49	0.287	1
Atp5g3	5.38082e-05	0.303796	0.433	0.233	0.77134
Gng10	0.000198588	0.303617	0.299	0.151	1
Ndufb8	0.00052169	0.302278	0.592	0.413	1
Cd302	0.000325158	0.299604	0.535	0.351	1
Ppib	3.41383e-05	0.298807	0.732	0.505	0.489372
Robo4	0.000412798	0.297727	0.58	0.377	1
Gipc1	0.000163271	0.294291	0.274	0.133	1
Zfp503	0.000948154	0.293951	0.306	0.167	1
Arpc3	0.000157643	0.292158	0.752	0.567	1
Ndufa2	1.52677e-05	0.289883	0.777	0.587	0.218862
Rplp2	0.000112319	0.288695	0.924	0.805	1
Tm2d1	0.000875239	0.285601	0.312	0.177	1
Gabarapl1	0.000352927	0.28555	0.318	0.164	1
Plxnd1	0.000492613	0.284313	0.586	0.385	1
Trappc2l	5.66526e-05	0.28217	0.338	0.162	0.812115
Igfbp4	1.52817e-07	0.281064	0.949	0.874	0.00219064
Sft2d1	0.000924101	0.279995	0.427	0.264	1
Mprip	0.000145236	0.277165	0.293	0.141	1
Anxa5	0.000344054	0.276529	0.758	0.608	1
Rps10	0.000409802	0.275704	0.854	0.685	1
Mtdh	0.000325709	0.274575	0.363	0.205	1
Ece1	0.000859763	0.273935	0.49	0.321	1
Snrpb	0.000791416	0.271819	0.592	0.421	1
Nfic	0.000581933	0.271449	0.344	0.187	1
Ssh2	0.000336291	0.266754	0.274	0.133	1
Pelo	0.000394786	0.266017	0.293	0.146	1
Lpp	0.000943622	0.263919	0.261	0.136	1
Atp5g2	0.000368496	0.263647	0.669	0.462	1
Slc25a11	0.00098858	0.26052	0.293	0.162	1
Rpl28	9.33345e-05	0.259462	0.904	0.792	1
Serpinb6a	0.000595809	0.259171	0.643	0.436	1
Atp2b4	0.000178079	0.259126	0.382	0.203	1
Rps24	7.02766e-05	0.258355	0.975	0.892	1
Gpx4	7.8231e-05	0.255265	0.975	0.821	1
Cnih1	0.000945092	0.254897	0.376	0.226	1
Atp5l	9.82638e-05	0.25467	0.885	0.715	1
Gnai2	0.000237422	0.252743	0.809	0.623	1

## Sheet: Sheet4
Genes enriched in CV EC of C57BL/6 mice in comparison to CV EC of SCID mice
gene	p_val	avg_logFC	pct.1	pct.2	p_val_adj
Rpl21	2.13081e-17	2.38329	0.936	0.164	3.05452e-13
Rps2	3.46099e-14	1.68054	0.894	0.364	4.96133e-10
Iigp1	5.6512e-05	1.32414	0.404	0.091	0.8101
Ly6a	7.98442e-07	1.31298	0.681	0.236	0.0114457
Rbms3	1.98843e-08	1.2885	0.66	0.145	0.000285042
Cd74	0.000676653	1.16988	0.638	0.273	1
Serinc3	2.02606e-08	1.10199	0.872	0.491	0.000290436
Pttg1	6.69503e-09	1.06535	0.489	0	9.59733e-05
Fmo2	0.000292339	0.89225	0.298	0.036	1
Mup20	3.21601e-05	0.840126	0.319	0.018	0.461015
Gas5	1.19698e-06	0.824304	0.851	0.6	0.0171587
Csde1	0.000298289	0.814829	0.553	0.218	1
Thbd	7.6095e-07	0.802857	0.766	0.236	0.0109082
H2-Ab1	0.000494631	0.802518	0.447	0.145	1
Serpina3f	9.59124e-05	0.795075	0.447	0.109	1
Rpl29	2.08761e-05	0.780588	0.83	0.564	0.299259
Fmo1	3.36861e-05	0.777536	0.319	0.018	0.482891
Aggf1	1.59576e-05	0.773184	0.298	0	0.228752
Hspa8	9.70485e-08	0.759245	0.979	0.745	0.00139119
Ece1	0.000230885	0.757346	0.83	0.436	1
Hdc	0.00025464	0.747974	0.34	0.055	1
Hsp90ab1	1.41571e-06	0.737926	0.957	0.745	0.0202942
Rapgef4	0.000574871	0.726438	0.596	0.309	1
Scaf11	0.000153437	0.724805	0.319	0.036	1
Amigo2	0.000610661	0.719915	0.553	0.255	1
Dnaja1	0.000219874	0.708703	0.723	0.345	1
Rbm39	0.000124342	0.704118	0.723	0.345	1
Ctss	0.000178035	0.702831	0.277	0.018	1
Pitpnc1	0.000651011	0.682231	0.489	0.182	1
Slfn5	5.10374e-05	0.673379	0.638	0.2	0.731621
Eif3e	0.000170533	0.665692	0.702	0.364	1
Il4ra	0.000880573	0.65915	0.404	0.109	1
Ly6e	2.15758e-05	0.656956	0.894	0.618	0.30929
Luc7l2	4.19888e-05	0.656449	0.617	0.218	0.60191
Rps14	1.57972e-08	0.643621	0.979	1	0.000226453
Set	0.000584205	0.639599	0.553	0.218	1
Pxdc1	0.00010188	0.631534	0.383	0.055	1
Taok1	0.000461016	0.624393	0.426	0.109	1
Wbp11	0.000561477	0.624078	0.447	0.127	1
Prrc2c	8.57823e-05	0.621794	0.447	0.091	1
Arhgap23	0.000268398	0.616146	0.383	0.073	1
B2m	1.46085e-08	0.61552	1	1	0.000209413
Hspa4	0.000358768	0.610076	0.255	0.018	1
Xdh	0.000661914	0.589384	0.319	0.055	1
Tns1	0.000865557	0.579848	0.468	0.145	1
Fndc3a	0.000222331	0.567564	0.277	0.018	1
Hsph1	0.000853906	0.561194	0.277	0.036	1
Naa50	7.70233e-05	0.557047	0.255	0	1
H2-Q4	0.000941236	0.550285	0.34	0.073	1
Il6st	0.000710503	0.53131	0.83	0.709	1
Usp9x	0.000513699	0.515861	0.298	0.036	1
CYTB	2.6043e-09	0.489531	1	1	3.73326e-05
COX3	2.39858e-09	0.435584	1	1	3.43836e-05
AW112010	0.000100531	0.372933	0.532	0.164	1
Rpl37rt	5.46614e-05	0.349355	0.979	1	0.783571
ND4	8.8322e-05	0.34572	1	1	1
ATP6	0.000161339	0.280632	1	1	1
COX2	0.000681354	0.257097	1	1	1

## Sheet: Sheet5
Genes enriched in CV EC of SCID mice in comparison to CV EC of C57BL/6 mice
gene	p_val	avg_logFC	pct.1	pct.2	p_val_adj
Ptprr	2.92001e-05	1.46565	0.436	0.085	0.418583
Emcn	2.92351e-09	1.28785	0.818	0.34	4.19085e-05
H2-K2	4.63224e-06	1.02623	0.436	0.043	0.0664032
Prss23	0.000197109	0.923518	0.745	0.489	1
Alad	4.48486e-05	0.921777	0.545	0.17	0.642905
Cirbp	2.16782e-05	0.918759	0.473	0.106	0.310757
Cd81	9.88497e-10	0.900156	0.964	0.851	1.41701e-05
Glo1	1.52366e-05	0.893613	0.709	0.383	0.218417
Alcam	9.31288e-05	0.827861	0.582	0.213	1
Lysmd2	0.000123366	0.797202	0.309	0.021	1
Tpm1	0.000427174	0.769297	0.436	0.128	1
Gng11	4.10135e-05	0.731136	0.873	0.745	0.587929
Lgals1	0.000546171	0.710523	0.782	0.638	1
Cfl1	0.000244371	0.706269	0.891	0.681	1
Commd1	0.00030055	0.695475	0.364	0.064	1
Pomp	0.000279651	0.693402	0.709	0.447	1
Scand1	0.000317807	0.685974	0.582	0.255	1
Ocel1	0.000443239	0.659352	0.382	0.085	1
Cnn3	0.000220596	0.638443	0.927	0.723	1
Myl12b	0.000435766	0.631615	0.8	0.638	1
Atp5h	0.000548282	0.628372	0.782	0.681	1
Myl6	1.93728e-06	0.596185	1	0.936	0.0277709
Ap2s1	0.000552483	0.5936	0.6	0.277	1
H3f3b	5.68937e-07	0.517511	1	1	0.00815571
Cd59a	3.97996e-05	0.508359	1	0.936	0.570528
Gpx4	0.000204743	0.47683	0.964	0.894	1
Tmem50a	0.00044237	0.442773	0.891	0.574	1
Ppia	2.44338e-06	0.425978	1	1	0.0350259
Rps21	0.000516597	0.403732	0.909	0.915	1
Clu	0.000351259	0.372337	0.527	0.191	1
Fth1	0.000304076	0.31297	1	1	1
Rplp1	0.000364121	0.288642	1	1	1

## Sheet: Sheet6
Genes enriched in PV EC of C57BL/6 mice in comparison to PV EC of SCID mice
gene	p_val	avg_logFC	pct.1	pct.2	p_val_adj
Rpl21	6.83062e-18	1.96476	0.914	0.278	9.79169e-14
Serinc3	2.64277e-13	1.78425	0.943	0.528	3.78841e-09
Ly6a	5.53298e-11	1.67218	0.971	0.889	7.93153e-07
Ednrb	3.50254e-05	1.51981	0.571	0.111	0.502089
Rps2	1.53685e-07	1.37297	0.886	0.361	0.00220308
Dnaja1	5.61521e-11	1.26558	0.914	0.389	8.0494e-07
Mup20	8.61161e-05	1.23737	0.371	0	1
Ubc	8.21688e-10	1.16387	0.914	0.556	1.17789e-05
Ly6e	1.0064e-11	1.1515	0.971	0.833	1.44267e-07
Mup3	8.38941e-06	1.04426	0.4	0.056	0.120262
Cd74	7.68914e-08	1.03902	0.629	0.194	0.00110224
Tsc22d1	7.61357e-05	0.974315	0.886	0.75	1
1810058I24Rik	6.56206e-05	0.944881	0.286	0.278	0.940671
Ddit4	0.000662443	0.890533	0.686	0.528	1
Serpina3g	2.02641e-05	0.88264	0.514	0.306	0.290486
Klf2	0.000337299	0.877391	0.857	0.528	1
B630005N14Rik	0.000319509	0.846873	0.743	0.389	1
5830416I19Rik	0.000806559	0.803906	0.686	0.361	1
CYTB	2.88433e-08	0.786763	1	1	0.000413469
ND4	9.99653e-08	0.736552	1	1	0.001433
Rnr1	0.000146685	0.724409	0.314	0.194	1
Plekhf2	2.74196e-07	0.687514	0.429	0.167	0.0039306
Serpina1e	1.14961e-06	0.676558	0.429	0.083	0.0164796
Klf6	0.000793884	0.663059	0.514	0.278	1
Dynll1	1.61954e-07	0.639249	0.8	0.778	0.00232161
Hspa8	2.29091e-05	0.627994	0.914	0.944	0.328402
Prrg2	0.000240992	0.597704	0.314	0.056	1
Rps14	1.55768e-06	0.546477	0.943	1	0.0223293
COX3	3.45756e-06	0.522365	1	1	0.0495641
Hmgb1	0.000238105	0.518504	0.857	0.889	1
Trip4	0.000558547	0.507731	0.257	0.111	1
Upf3a	0.00016539	0.459063	0.229	0.056	1
B2m	0.000954549	0.44818	1	1	1
Adss	0.000808923	0.393267	0.286	0.139	1
Dhrs3	0.000451204	0.391678	0.286	0.167	1
Ubb	0.000984543	0.376445	1	0.917	1

## Sheet: Sheet7
Genes enriched in PV EC of SCID mice in comparison to PV EC of C57BL/6 mice
gene	p_val	avg_logFC	pct.1	pct.2	p_val_adj
Pgm5	0.000185979	1.18779	0.5	0.086	1
Alad	3.77071e-06	1.10724	0.472	0.057	0.0540531
H2-K2	8.2368e-05	1.09632	0.556	0.086	1
Gnb2l1	1.28028e-06	0.920275	0.972	0.6	0.0183528
Nenf	0.000247386	0.907761	0.75	0.343	1
Fabp4	0.000122478	0.880218	0.944	0.8	1
Cirbp	7.86338e-05	0.873371	0.444	0.057	1
Cap1	1.42252e-09	0.870456	0.389	0.057	2.03918e-05
Ppic	0.000429689	0.835477	0.667	0.229	1
Fam173a	0.000257088	0.828921	0.389	0.057	1
Sf3b6	0.000137513	0.755163	0.5	0.143	1
Rpsa	9.54609e-05	0.747673	0.972	0.829	1
Mrps26	8.1855e-05	0.725586	0.306	0.057	1
Cd59a	0.000568489	0.700605	0.889	0.771	1
Rpl28	0.000431977	0.626421	1	0.829	1
Rpl10	5.26737e-05	0.618503	1	0.943	0.755078
Ppp1r14a	0.00022854	0.617385	0.472	0.286	1
Txndc17	0.000538207	0.616984	0.667	0.286	1
Rps12	8.23199e-06	0.610071	0.944	0.886	0.118006
Rpl8	3.5857e-05	0.598248	1	0.886	0.514009
Laptm4b	3.67577e-06	0.582362	0.278	0.086	0.0526921
Knop1	6.25227e-05	0.569377	0.25	0.086	0.896263
Rplp1	4.60449e-06	0.529497	1	0.971	0.0660054
Rps9	0.00025357	0.528842	1	0.943	1
Rpl17	8.73515e-05	0.527479	1	0.971	1
Cfl1	0.000167773	0.521765	1	0.857	1
Pde2a	0.000751905	0.504068	0.389	0.086	1
Fau	0.00044134	0.499391	1	0.914	1
Rpl23	0.00012269	0.495732	1	0.943	1
Rpl27a	0.000924178	0.478687	1	0.971	1
Rpl7	0.000748612	0.453891	0.972	0.971	1
H3f3b	0.000855924	0.443357	0.972	1	1
Rpl39	0.000150796	0.432586	1	0.943	1
Tpt1	0.000190176	0.428286	1	0.971	1
Rps8	7.87851e-06	0.414818	1	0.943	0.112938
Ddx54	0.000431814	0.403286	0.222	0.114	1
Cab39	0.000563727	0.326693	0.333	0.2	1
Rps29	7.11545e-05	0.315025	1	0.971	1
Hpse	0.000920146	0.3022	0.222	0.143	1
Rpl37a	0.000312145	0.267475	1	0.971	1
Copg1	0.000224601	0.258825	0.222	0.171	1
