# Supplementary material for: Heterogeneity and chimerism of endothelial cells revealed by single-cell transcriptome in orthotopic liver tumors
Source: Angiogenesis. 2020 May 21;23(4):581–97. doi: 10.1007/s10456-020-09727-9 (PMC7525283; doi:10.1007/s10456-020-09727-9)
Supplement: Supplementary file 3 — Supplementary material 3 (XLSX 128.1 kb) [file 10456_2020_9727_MOESM3_ESM.xlsx]

## Sheet: S. Table 2
Differentially expressed genes between tumor EC and non-tumor EC in C57BL/6 mice
gene	p_val	avg_logFC	pct.1	pct.2	p_val_adj
Igfbp3	3.23347e-87	2.38806	0.561	0.007	4.63518e-83
S100a6	1.03949e-92	2.27384	0.976	0.145	1.49012e-88
Rbp1	7.58412e-86	2.14414	0.927	0.152	1.08718e-81
Ctla2a	1.56877e-50	2.03591	1	0.53	2.24883e-46
Ly6c1	1.34805e-101	1.99848	0.829	0.05	1.93243e-97
Vim	1.31465e-61	1.86716	0.976	0.386	1.88455e-57
Prkcdbp	2.07598e-95	1.84709	0.854	0.072	2.97592e-91
Cd34	5.11229e-97	1.79911	0.862	0.074	7.32847e-93
Tmsb10	7.58023e-53	1.69005	1	0.747	1.08663e-48
Tmem252	9.92145e-97	1.62313	0.577	0.001	1.42224e-92
Sparcl1	3.80484e-66	1.61682	0.439	0.007	5.45424e-62
Esm1	1.13354e-57	1.54654	0.431	0.014	1.62493e-53
Col4a2	1.52882e-60	1.54109	0.927	0.239	2.19156e-56
Lrg1	2.51617e-41	1.53356	0.886	0.318	3.60693e-37
Tubb6	3.19126e-105	1.47125	0.715	0.017	4.57467e-101
Actg1	4.2995e-53	1.44945	1	0.679	6.16333e-49
Rgcc	1.58496e-80	1.42007	0.504	0.004	2.27205e-76
Mt2	2.05143e-06	1.40165	0.593	0.334	0.0294072
Cd63	1.35995e-65	1.39431	0.862	0.136	1.94948e-61
Col18a1	8.57761e-126	1.3887	0.78	0.009	1.2296e-121
Sat1	5.54653e-29	1.35536	0.902	0.344	7.95095e-25
Plvap	4.60669e-37	1.34593	0.943	0.403	6.60369e-33
Prss23	1.1789e-54	1.34362	0.642	0.08	1.68995e-50
Cav1	4.95306e-48	1.32853	0.659	0.109	7.10022e-44
Sparc	4.16576e-45	1.28746	0.992	0.879	5.97162e-41
Vwa1	9.19531e-86	1.25766	0.545	0.006	1.31815e-81
Capg	1.09875e-103	1.24954	0.821	0.04	1.57506e-99
Lmna	2.98314e-103	1.24472	0.789	0.033	4.27633e-99
Plat	9.37476e-63	1.1922	0.455	0.013	1.34387e-58
Trp53i11	5.3396e-36	1.18915	0.675	0.151	7.65432e-32
Anxa2	1.60245e-44	1.18839	0.943	0.33	2.29711e-40
Rbm3	2.94652e-51	1.16862	0.992	0.305	4.22384e-47
Emp1	3.70598e-109	1.16173	0.797	0.028	5.31252e-105
Ppic	7.9501e-53	1.14915	0.967	0.28	1.13965e-48
Grrp1	1.32291e-83	1.14805	0.797	0.064	1.89639e-79
Col4a1	1.73075e-39	1.13793	0.967	0.418	2.48103e-35
Rplp0	6.2989e-59	1.12826	1	0.905	9.02948e-55
Serpinh1	5.78377e-39	1.12329	0.943	0.352	8.29103e-35
AA467197	9.41537e-76	1.11567	0.48	0.004	1.34969e-71
Fxyd5	1.4623e-43	1.10554	0.984	0.366	2.09621e-39
Jun	7.57797e-43	1.0894	0.659	0.114	1.0863e-38
Jund	8.67213e-39	1.06885	0.854	0.227	1.24315e-34
Junb	9.98876e-58	1.06814	0.829	0.129	1.43189e-53
Cd200	5.71986e-68	1.06758	0.78	0.087	8.19942e-64
Slc25a5	3.64692e-44	1.06626	0.992	0.381	5.22786e-40
S100a11	4.43237e-33	1.05536	0.959	0.443	6.3538e-29
Aprt	1.3253e-71	1.05281	0.854	0.102	1.89981e-67
Gda	3.21573e-86	1.04624	0.683	0.031	4.60975e-82
Prnp	1.18627e-85	1.0366	0.61	0.017	1.70052e-81
Rpl10a	2.09942e-50	1.03159	1	0.686	3.00952e-46
Pkig	1.67755e-67	1.03152	0.862	0.118	2.40476e-63
Aplnr	3.42044e-66	1.02948	0.423	0.004	4.9032e-62
Kcnj8	2.06772e-57	1.02865	0.423	0.013	2.96408e-53
Sox4	4.1929e-66	1.00857	0.748	0.078	6.01053e-62
Timp1	3.19726e-99	1.00632	0.699	0.018	4.58327e-95
Mif	8.71227e-48	1.00112	0.902	0.195	1.2489e-43
Ecscr	5.4666e-45	0.999287	1	0.443	7.83637e-41
Fscn1	7.21749e-40	0.992848	0.829	0.207	1.03463e-35
Pkm	6.94091e-28	0.9905	0.976	0.518	9.94979e-24
Emcn	2.83821e-35	0.987285	0.919	0.385	4.06857e-31
Itm2c	1.502e-32	0.982865	0.951	0.412	2.15312e-28
Gapdh	2.04703e-35	0.972198	0.984	0.452	2.93442e-31
Rpl15	1.32069e-52	0.972023	1	0.857	1.89321e-48
Eif4a1	1.46791e-36	0.968807	0.976	0.419	2.10425e-32
Ehd4	5.94842e-53	0.964282	0.854	0.152	8.52706e-49
Angpt2	5.09286e-38	0.963997	0.374	0.028	7.30062e-34
Mpzl1	3.82311e-65	0.959046	0.789	0.091	5.48043e-61
8430408G22Rik	2.90507e-27	0.957584	0.358	0.045	4.16442e-23
Litaf	1.24955e-64	0.954664	0.878	0.122	1.79123e-60
Apln	3.86576e-37	0.940077	0.276	0.009	5.54157e-33
Pdlim1	3.04531e-38	0.938131	0.951	0.311	4.36545e-34
Apold1	3.18998e-74	0.937316	0.593	0.026	4.57283e-70
Ddit4	1.02944e-55	0.935092	0.789	0.116	1.4757e-51
Fos	4.46106e-32	0.902845	0.366	0.038	6.39492e-28
Rps7	2.2926e-48	0.897169	1	0.838	3.28644e-44
Cd93	3.29116e-37	0.891694	0.943	0.332	4.71787e-33
Tuba1a	6.50024e-33	0.888831	0.902	0.276	9.31809e-29
Rpl3	6.20442e-45	0.887839	1	0.83	8.89403e-41
Cfl1	5.98184e-38	0.887103	1	0.734	8.57497e-34
Prelid1	1.23364e-42	0.884481	0.943	0.266	1.76843e-38
Eif5a	1.28443e-30	0.87015	0.976	0.45	1.84124e-26
Klf6	8.68182e-41	0.862619	0.764	0.151	1.24454e-36
Col15a1	1.10558e-67	0.856505	0.415	0.001	1.58484e-63
Npm1	1.14741e-33	0.851065	1	0.45	1.64481e-29
Ctnnbip1	6.06535e-83	0.844118	0.683	0.033	8.69468e-79
Rpl4	4.35689e-43	0.838467	1	0.759	6.24561e-39
Fam101b	7.34224e-52	0.835798	0.447	0.024	1.05251e-47
Mest	4.54978e-20	0.834421	0.569	0.165	6.52211e-16
Rpl32	2.34127e-45	0.830082	1	0.933	3.35622e-41
Rps18	1.74172e-48	0.826402	1	0.955	2.49676e-44
Rpsa	7.8888e-38	0.822336	1	0.71	1.13086e-33
Rpl12	2.66816e-34	0.82148	1	0.514	3.8248e-30
Emid1	1.2196e-74	0.816579	0.463	0.003	1.74829e-70
Nme2	8.74615e-34	0.813978	1	0.56	1.25376e-29
Tsc22d1	6.37139e-19	0.807286	0.878	0.386	9.13338e-15
Pcdh17	9.12911e-45	0.804085	0.667	0.101	1.30866e-40
Inhbb	1.15513e-47	0.801375	0.593	0.07	1.65588e-43
Ms4a6d	2.82112e-62	0.797796	0.48	0.017	4.04408e-58
Clu	6.02422e-33	0.796899	0.935	0.287	8.63572e-29
Cyr61	9.73834e-41	0.791339	0.423	0.036	1.39599e-36
Dusp2	4.6994e-72	0.787901	0.561	0.021	6.73659e-68
Nudt4	2.32855e-67	0.7843	0.691	0.057	3.33798e-63
Anxa1	4.63391e-58	0.783888	0.715	0.08	6.64271e-54
Oaf	2.01644e-76	0.765322	0.545	0.014	2.89057e-72
Fkbp10	2.46492e-86	0.764303	0.61	0.016	3.53347e-82
Tpm4	3.17057e-24	0.762407	0.951	0.477	4.54501e-20
Lxn	2.00253e-56	0.760834	0.813	0.115	2.87063e-52
Kcne3	7.42649e-36	0.753695	0.276	0.01	1.06459e-31
Arpc1b	1.39599e-29	0.753309	0.984	0.568	2.00116e-25
C1qtnf6	1.07173e-64	0.751639	0.724	0.068	1.53633e-60
Mcam	5.1462e-39	0.751105	0.862	0.203	7.37708e-35
Crip1	1.84873e-11	0.744706	0.829	0.435	2.65016e-07
Pgk1	2.54627e-34	0.741477	0.846	0.22	3.65008e-30
Eef1a1	1.62031e-44	0.740151	1	0.96	2.32271e-40
Erh	7.61307e-30	0.731576	0.967	0.365	1.09133e-25
Lamb1	2.182e-80	0.729631	0.488	0.001	3.1279e-76
Rhoc	8.56955e-25	0.729358	0.951	0.418	1.22845e-20
Hspa8	2.41832e-23	0.728595	0.992	0.81	3.46667e-19
Adamts1	2.53799e-35	0.727444	0.577	0.097	3.63821e-31
Tspan6	2.12712e-56	0.726692	0.577	0.047	3.04923e-52
Rps3	2.30825e-30	0.725784	1	0.932	3.30887e-26
Eef1b2	1.04995e-31	0.725608	0.984	0.452	1.5051e-27
Rps5	8.92292e-41	0.724559	1	0.929	1.2791e-36
Mmp14	1.37571e-41	0.722269	0.715	0.124	1.97208e-37
Gnai2	5.59509e-33	0.721669	1	0.685	8.02056e-29
Thbs1	4.1287e-37	0.720875	0.252	0.004	5.91849e-33
Ptma	4.1292e-34	0.717598	1	0.885	5.91921e-30
N4bp3	5.20207e-79	0.712557	0.61	0.023	7.45717e-75
Stmn1	1.02962e-44	0.711009	0.561	0.065	1.47595e-40
Rpl41	3.70673e-45	0.710968	1	0.989	5.3136e-41
Rpl18a	5.14844e-44	0.704825	1	0.973	7.38029e-40
Dbn1	2.01245e-72	0.704583	0.61	0.03	2.88484e-68
Cdkn1a	4.2095e-35	0.699719	0.634	0.121	6.03431e-31
Nhp2	1.5051e-55	0.698053	0.74	0.092	2.15756e-51
Ier2	3.57418e-44	0.696236	0.805	0.151	5.12358e-40
Rps19	8.35336e-39	0.694668	1	0.969	1.19745e-34
Rpl18	9.07984e-34	0.686232	1	0.824	1.3016e-29
Rpl6	9.79146e-41	0.684186	1	0.911	1.40361e-36
Ldha	7.66549e-24	0.676072	0.935	0.466	1.09885e-19
Serpina3n	1.0243e-12	0.668187	0.276	0.067	1.46834e-08
Rpl35	1.60191e-42	0.667369	1	0.983	2.29634e-38
2410006H16Rik	2.77175e-33	0.662782	0.837	0.209	3.97331e-29
Eef2	1.25692e-26	0.661742	1	0.7	1.80179e-22
Gsto1	5.85246e-41	0.660251	0.675	0.112	8.38951e-37
Tagln2	2.288e-20	0.657659	0.976	0.619	3.27984e-16
Rps9	7.03111e-40	0.652828	1	0.932	1.00791e-35
Calm1	4.79257e-29	0.65169	1	0.893	6.87014e-25
Gnb2l1	1.04306e-26	0.651208	1	0.585	1.49523e-22
Slc25a3	7.65054e-26	0.647074	0.992	0.413	1.0967e-21
Rps4x	1.49809e-35	0.646402	1	0.911	2.14751e-31
Rps8	9.84679e-39	0.645727	1	0.952	1.41154e-34
Adam15	5.81745e-43	0.643391	0.764	0.134	8.33932e-39
Pdlim7	3.14116e-48	0.643291	0.748	0.111	4.50285e-44
Rpl23	1.36684e-37	0.642268	1	0.916	1.95937e-33
Cxx1b	1.76621e-40	0.641514	0.772	0.146	2.53186e-36
Rpl22l1	5.94008e-25	0.640414	0.992	0.518	8.51511e-21
Atox1	1.57902e-24	0.636942	1	0.636	2.26352e-20
Btg1	1.72105e-32	0.63571	0.886	0.237	2.46713e-28
Btf3	1.80536e-29	0.633327	1	0.628	2.58799e-25
Cirbp	5.13554e-46	0.632947	0.691	0.101	7.36179e-42
Ube2s	5.75554e-31	0.624867	0.813	0.212	8.25057e-27
Rpl7	1.26842e-31	0.624668	1	0.814	1.81829e-27
Sh3bgrl3	7.73952e-26	0.621593	0.992	0.599	1.10946e-21
Rps20	1.51424e-31	0.620656	1	0.844	2.17066e-27
Plaur	1.59039e-54	0.618648	0.439	0.018	2.27983e-50
Rps3a1	8.94815e-37	0.618067	1	0.901	1.28272e-32
Rpl17	7.09961e-33	0.61761	1	0.858	1.01773e-28
Rps6	1.07386e-31	0.61522	1	0.953	1.53937e-27
Tes	1.36472e-70	0.612337	0.61	0.033	1.95633e-66
Meox1	6.83005e-58	0.611779	0.358	0.001	9.79087e-54
Rps10	2.78724e-27	0.609726	1	0.712	3.99551e-23
Cpe	1.34092e-35	0.60738	0.374	0.031	1.92221e-31
Rps2	1.36097e-13	0.605212	0.959	0.635	1.95095e-09
Id1	3.44636e-18	0.602715	0.764	0.278	4.94036e-14
Rpl5	6.59336e-24	0.602072	1	0.602	9.45158e-20
Atp5b	6.92523e-21	0.597945	0.959	0.504	9.92732e-17
Phlda3	2.31983e-55	0.597209	0.602	0.054	3.32547e-51
Rpl13	3.0641e-40	0.595841	1	0.983	4.39238e-36
Ednrb	4.85822e-34	0.594972	0.472	0.062	6.96425e-30
Kctd17	3.26619e-54	0.593586	0.715	0.087	4.68209e-50
Rasd1	2.12979e-19	0.589508	0.301	0.048	3.05306e-15
Rpl36a	7.6428e-27	0.589385	1	0.851	1.09559e-22
Rpl10	6.07141e-36	0.58916	1	0.94	8.70337e-32
Csrp1	4.16466e-24	0.58892	0.854	0.276	5.97004e-20
Bmp1	1.17717e-74	0.588439	0.455	0.001	1.68747e-70
Procr	3.74961e-42	0.588212	0.488	0.048	5.37507e-38
Rpl24	1.44869e-30	0.58787	1	0.879	2.0767e-26
1500012F01Rik	1.4182e-36	0.587391	0.837	0.183	2.033e-32
Hbegf	4.1119e-38	0.587228	0.48	0.054	5.89441e-34
Rpl13a	4.55799e-36	0.586996	1	0.96	6.53388e-32
Ran	1.31641e-20	0.586944	0.935	0.376	1.88707e-16
Snhg3	1.94362e-42	0.581613	0.74	0.124	2.78618e-38
Rpl14	1.35662e-30	0.581557	1	0.859	1.94471e-26
Rps14	3.27035e-23	0.580357	1	0.942	4.68804e-19
Chmp4b	9.17819e-30	0.579065	0.902	0.25	1.31569e-25
Ncl	4.36089e-28	0.57803	0.878	0.249	6.25134e-24
Pabpc1	1.64096e-22	0.577303	0.992	0.467	2.35232e-18
Socs3	7.26746e-30	0.576989	0.61	0.124	1.04179e-25
Klf4	1.52304e-24	0.576316	0.528	0.116	2.18327e-20
Rpl27	8.86141e-28	0.575546	0.992	0.831	1.27028e-23
Hmgn1	1.49399e-33	0.572943	0.902	0.22	2.14164e-29
Pglyrp1	3.57539e-58	0.570973	0.398	0.007	5.12532e-54
Ywhah	2.52102e-19	0.57085	0.927	0.406	3.61389e-15
Myo1b	2.14481e-80	0.568695	0.488	0.001	3.07459e-76
Rps13	3.62234e-27	0.565796	1	0.851	5.19262e-23
Rpl39	8.85018e-28	0.564254	1	0.905	1.26867e-23
Cald1	4.45558e-26	0.55794	0.78	0.212	6.38708e-22
Serbp1	8.62159e-21	0.55565	0.984	0.439	1.2359e-16
Prdx2	1.93256e-24	0.555429	0.951	0.331	2.77033e-20
S1pr1	2.32095e-33	0.551305	0.772	0.173	3.32709e-29
Tpm1	6.28588e-36	0.544782	0.756	0.152	9.0108e-32
Rpl28	6.54333e-23	0.544338	1	0.828	9.37986e-19
Vash1	2.15842e-54	0.541306	0.602	0.054	3.0941e-50
Mrpl33	4.85135e-24	0.534174	0.943	0.307	6.9544e-20
Nid2	1.99632e-59	0.53388	0.415	0.009	2.86172e-55
Hspb1	1.8112e-28	0.530709	0.602	0.128	2.59635e-24
Smad1	1.57154e-32	0.528771	0.724	0.153	2.2528e-28
Rps27a	5.40432e-27	0.528342	1	0.918	7.74709e-23
Hint1	9.9352e-18	0.526056	0.967	0.509	1.42421e-13
Rps26	1.92847e-20	0.52578	1	0.726	2.76446e-16
Nme1	1.02444e-24	0.525065	0.878	0.273	1.46853e-20
Rala	7.27951e-34	0.524548	0.789	0.172	1.04352e-29
Stc1	1.0077e-47	0.523516	0.317	0.004	1.44454e-43
Gpi1	2.30312e-32	0.523111	0.87	0.212	3.30152e-28
Ramp3	3.8801e-16	0.523109	0.268	0.047	5.56212e-12
Adm	5.90499e-14	0.523033	0.35	0.087	8.4648e-10
Mfng	1.44658e-39	0.522693	0.634	0.095	2.07367e-35
Hmgn2	5.56068e-26	0.521619	0.577	0.126	7.97124e-22
Slc25a4	3.74516e-19	0.519237	0.976	0.398	5.36869e-15
Cct5	2.03985e-31	0.518549	0.902	0.229	2.92413e-27
Morf4l2	2.86634e-20	0.518026	0.862	0.304	4.1089e-16
Plk2	3.26973e-24	0.516484	0.74	0.21	4.68715e-20
Eif3f	5.71192e-20	0.516136	1	0.612	8.18804e-16
Scarb1	9.63725e-23	0.513371	0.642	0.169	1.3815e-18
1110007C09Rik	1.12053e-44	0.51175	0.821	0.141	1.60628e-40
Ace	1.38487e-40	0.511677	0.39	0.027	1.98521e-36
Timm10b	2.31914e-25	0.510714	0.886	0.268	3.32448e-21
Tax1bp3	1.24828e-25	0.510465	0.878	0.254	1.78941e-21
Vasp	4.80347e-31	0.507985	0.797	0.188	6.88577e-27
Fkbp1a	1.53223e-19	0.506823	0.992	0.878	2.19646e-15
Rps11	5.17669e-28	0.50647	1	0.953	7.42079e-24
Rps17	1.74133e-24	0.505268	1	0.884	2.4962e-20
Gltscr2	2.37939e-22	0.505034	0.911	0.317	3.41085e-18
Actn1	5.09171e-42	0.502675	0.691	0.108	7.29897e-38
Myl12a	1.99167e-16	0.502647	0.992	0.643	2.85505e-12
Nus1	3.63181e-39	0.502642	0.699	0.116	5.20619e-35
Eif3i	1.49523e-31	0.501892	0.829	0.192	2.14341e-27
Rps15a	1.05603e-22	0.50182	0.992	0.938	1.51382e-18
Rpl36	2.34972e-24	0.498306	1	0.916	3.36832e-20
Atp5f1	1.18989e-20	0.497428	0.967	0.381	1.70571e-16
Tpm3	4.59459e-17	0.497174	0.976	0.509	6.58635e-13
Odc1	2.63107e-31	0.49693	0.512	0.081	3.77164e-27
Hnrnpab	1.04153e-31	0.496401	0.862	0.209	1.49303e-27
Cct4	3.09765e-27	0.49532	0.854	0.23	4.44049e-23
Tspo	4.03749e-13	0.494863	0.959	0.486	5.78774e-09
Rps16	3.46723e-29	0.494082	1	0.955	4.97027e-25
Cks1b	3.11431e-41	0.49214	0.407	0.03	4.46436e-37
Sema7a	8.39327e-55	0.488593	0.35	0.003	1.20318e-50
Aldoa	3.20865e-14	0.488015	0.919	0.426	4.5996e-10
Fosl2	9.65751e-56	0.487021	0.553	0.04	1.3844e-51
Rpl11	9.23589e-24	0.486674	1	0.911	1.32397e-19
Snrpe	1.93318e-24	0.483969	0.927	0.284	2.77122e-20
Pdlim4	2.67749e-38	0.48288	0.309	0.013	3.83818e-34
Prdx6	2.78145e-30	0.480875	0.797	0.189	3.98722e-26
Rplp1	6.61461e-24	0.479262	1	0.955	9.48204e-20
Abcc9	5.16927e-33	0.478958	0.374	0.036	7.41015e-29
Entpd1	9.1045e-36	0.47829	0.569	0.087	1.30513e-31
Chst1	1.12921e-48	0.476881	0.382	0.014	1.61872e-44
Gpx1	1.35757e-14	0.476478	0.959	0.47	1.94608e-10
Nrarp	7.97719e-33	0.476163	0.52	0.08	1.14353e-28
1110038B12Rik	3.02213e-63	0.475571	0.496	0.018	4.33223e-59
Gas5	3.06872e-11	0.470806	0.951	0.554	4.39901e-07
Snn	3.15214e-56	0.470388	0.504	0.028	4.51859e-52
Psmb1	2.0578e-17	0.468798	0.959	0.45	2.94985e-13
Rpl27a	1.01024e-21	0.468731	1	0.905	1.44818e-17
Ywhaq	5.35186e-15	0.46825	0.959	0.438	7.67189e-11
Lamc1	1.87882e-39	0.46759	0.585	0.081	2.69329e-35
Flna	1.09508e-50	0.466987	0.691	0.084	1.5698e-46
Plec	2.18107e-39	0.46668	0.715	0.122	3.12656e-35
Impdh2	2.10666e-38	0.466677	0.683	0.115	3.01989e-34
Cox5a	4.27057e-17	0.465437	0.967	0.449	6.12186e-13
Rpl23a	6.99808e-22	0.465038	1	0.923	1.00317e-17
Cct2	6.71647e-37	0.464979	0.715	0.129	9.62806e-33
Cltb	2.23463e-30	0.464489	0.772	0.179	3.20334e-26
Itgb3	5.98891e-46	0.461019	0.496	0.043	8.5851e-42
Gja1	2.69155e-25	0.460652	0.675	0.163	3.85834e-21
Ccdc23	2.17198e-37	0.46033	0.74	0.136	3.11353e-33
Pde4b	5.15786e-35	0.459831	0.455	0.054	7.39379e-31
Arpc2	5.81932e-16	0.458955	0.992	0.553	8.342e-12
Smyd2	3.08613e-51	0.458541	0.52	0.04	4.42396e-47
Rpl8	9.86823e-25	0.458369	1	0.903	1.41461e-20
Rtn4	3.42311e-20	0.457935	0.894	0.308	4.90703e-16
Vat1	1.27076e-37	0.457664	0.748	0.138	1.82163e-33
Akr1b8	2.06528e-22	0.456948	0.699	0.192	2.96057e-18
Prmt1	2.92238e-30	0.456045	0.715	0.156	4.18924e-26
Hsp90ab1	1.65279e-17	0.455683	0.992	0.771	2.36927e-13
2700060E02Rik	5.34369e-17	0.453336	0.943	0.362	7.66017e-13
Eif3e	1.64118e-16	0.449159	0.967	0.408	2.35264e-12
Eif3h	1.09293e-16	0.449125	0.951	0.422	1.56671e-12
Psma6	9.43678e-24	0.449026	0.878	0.259	1.35276e-19
Atp5c1	1.65019e-18	0.448894	0.984	0.378	2.36554e-14
Tcp1	4.52247e-37	0.448167	0.78	0.151	6.48296e-33
Abhd17a	1.03465e-29	0.447141	0.805	0.193	1.48318e-25
Eif3m	4.78455e-32	0.446459	0.862	0.199	6.85865e-28
Nfkbia	8.09888e-15	0.446287	0.935	0.415	1.16097e-10
Adrm1	2.82177e-36	0.445175	0.764	0.146	4.04501e-32
Akap13	9.51949e-44	0.445094	0.537	0.057	1.36462e-39
Uba52	9.23693e-27	0.444222	1	0.991	1.32411e-22
Tubb2a	1.74479e-41	0.44171	0.463	0.043	2.50116e-37
Lysmd2	1.68864e-42	0.441664	0.35	0.016	2.42066e-38
Hspe1	1.30899e-20	0.439821	0.902	0.301	1.87644e-16
Txnl1	1.23182e-38	0.43959	0.886	0.179	1.76581e-34
Sfr1	3.28731e-27	0.439222	0.837	0.219	4.71236e-23
Mlf2	9.64649e-24	0.437562	0.878	0.253	1.38282e-19
Anxa3	1.26353e-21	0.437448	0.821	0.254	1.81127e-17
Dcun1d5	1.36025e-28	0.43737	0.772	0.186	1.94992e-24
Angptl4	7.46561e-43	0.437339	0.268	0.001	1.0702e-38
Prdx4	5.80481e-28	0.437326	0.74	0.176	8.32119e-24
Hmgn3	1.20273e-43	0.43637	0.341	0.013	1.72412e-39
Btbd3	2.3059e-33	0.435924	0.407	0.044	3.3055e-29
Lmcd1	7.14389e-24	0.435701	0.455	0.085	1.02408e-19
Vdac1	1.91608e-31	0.434724	0.764	0.165	2.7467e-27
Clic1	2.11084e-14	0.433493	0.992	0.771	3.02589e-10
Snrpf	8.45996e-22	0.433168	0.846	0.259	1.21274e-17
Esam	4.66381e-13	0.432844	0.943	0.686	6.68557e-09
Psmc4	2.76972e-28	0.431411	0.715	0.163	3.97039e-24
Dazap1	5.96007e-42	0.431285	0.707	0.109	8.54377e-38
C1qbp	2.08975e-34	0.430222	0.65	0.115	2.99565e-30
Limch1	8.51583e-39	0.429838	0.512	0.061	1.22074e-34
Rps23	5.94948e-23	0.429268	1	0.976	8.52858e-19
Arpc5	4.11204e-17	0.42901	0.935	0.371	5.89461e-13
Eif4e2	2.64835e-42	0.428203	0.756	0.122	3.79641e-38
Rpl31	3.52025e-16	0.428036	1	0.821	5.04629e-12
Eif3k	2.64224e-13	0.427773	0.967	0.462	3.78765e-09
Rpl7a	2.01527e-14	0.426137	0.992	0.602	2.88889e-10
Apbb2	8.75477e-32	0.425084	0.699	0.142	1.255e-27
Pgls	6.52516e-29	0.42283	0.854	0.21	9.35381e-25
Naca	3.25322e-16	0.42203	1	0.692	4.66349e-12
Uqcrfs1	1.37673e-23	0.421426	0.813	0.23	1.97354e-19
Vdac2	2.09881e-21	0.42137	0.902	0.286	3.00864e-17
Sfxn3	5.10666e-38	0.421356	0.439	0.043	7.32039e-34
Ddx39	6.28274e-54	0.420068	0.528	0.037	9.00631e-50
Mcl1	3.22043e-36	0.418853	0.797	0.158	4.61649e-32
Lrrc59	7.49778e-31	0.417758	0.61	0.115	1.07481e-26
Hey1	1.42704e-33	0.416687	0.285	0.014	2.04566e-29
Wwtr1	2.18389e-24	0.416354	0.797	0.214	3.13061e-20
Myl6	6.67801e-18	0.416297	1	0.828	9.57292e-14
Tpi1	2.72995e-25	0.416227	0.691	0.169	3.91339e-21
Eif6	3.28057e-29	0.415663	0.797	0.189	4.70269e-25
Glrx3	2.91755e-31	0.414868	0.748	0.161	4.18231e-27
Mdh2	1.34412e-21	0.414861	0.886	0.274	1.9268e-17
Tubb5	9.50321e-11	0.414812	0.976	0.621	1.36229e-06
Capns1	2.11241e-13	0.413115	0.943	0.474	3.02813e-09
Actr3	2.18952e-25	0.412383	0.862	0.234	3.13868e-21
Ptp4a3	6.42456e-17	0.411897	0.675	0.219	9.20961e-13
Rpl22	1.64514e-15	0.411355	1	0.707	2.35831e-11
Csrp2	1.05703e-12	0.408909	0.862	0.361	1.51525e-08
Anp32b	3.10506e-23	0.408498	0.797	0.222	4.45111e-19
Rps24	3.11002e-18	0.407564	1	0.916	4.45821e-14
Fn1	2.47009e-35	0.404976	0.35	0.026	3.54087e-31
Eif4ebp1	7.01225e-20	0.40434	0.919	0.314	1.00521e-15
Atp5d	2.66918e-14	0.404265	0.959	0.453	3.82627e-10
Tm4sf1	4.09606e-06	0.403259	0.943	0.648	0.0587169
Ift122	5.95127e-34	0.403055	0.358	0.03	8.53115e-30
Ptrf	4.02441e-26	0.402946	0.74	0.183	5.769e-22
Rpl9	7.69536e-19	0.402725	1	0.912	1.10313e-14
Uaca	7.16637e-42	0.40169	0.528	0.058	1.0273e-37
Rab11b	1.14284e-25	0.401304	0.846	0.224	1.63826e-21
Abca1	2.19656e-33	0.400634	0.545	0.084	3.14877e-29
Lrrfip1	2.70873e-34	0.398517	0.52	0.074	3.88296e-30
Raly	3.64339e-19	0.397745	0.911	0.315	5.22279e-15
H1f0	4.04887e-13	0.396486	0.878	0.366	5.80405e-09
Avpi1	3.52637e-32	0.395182	0.496	0.072	5.05505e-28
Gprc5b	2.88824e-54	0.394202	0.366	0.006	4.14029e-50
Anxa6	9.8409e-36	0.393729	0.423	0.043	1.41069e-31
Upp1	1.61693e-22	0.393622	0.659	0.173	2.31787e-18
Snrpg	4.18521e-14	0.39161	0.984	0.545	5.9995e-10
Endod1	9.26342e-54	0.390901	0.39	0.01	1.32791e-49
Fblim1	1.09757e-48	0.390053	0.35	0.009	1.57336e-44
Hmgb3	9.04198e-48	0.389287	0.504	0.041	1.29617e-43
Arl2bp	4.85597e-35	0.388132	0.463	0.055	6.96103e-31
Slc1a5	5.46988e-49	0.387339	0.407	0.018	7.84107e-45
Ppp1cc	2.47653e-20	0.386096	0.789	0.241	3.5501e-16
Efna1	5.2031e-18	0.385496	0.789	0.26	7.45865e-14
Mall	2.2798e-42	0.384735	0.285	0.004	3.2681e-38
Psma3	1.87327e-15	0.384687	0.935	0.352	2.68533e-11
Eif2b2	1.29451e-41	0.384091	0.569	0.07	1.85568e-37
H2afy	1.08714e-28	0.383398	0.821	0.196	1.55841e-24
Map4k4	9.02667e-33	0.381826	0.699	0.138	1.29397e-28
Notch4	8.85385e-38	0.381767	0.593	0.087	1.2692e-33
Psmb7	5.48158e-31	0.381272	0.78	0.17	7.85784e-27
Taf10	6.16048e-39	0.381193	0.626	0.094	8.83105e-35
Bhlhe40	5.05204e-35	0.381157	0.447	0.051	7.24209e-31
Rps25	2.15827e-15	0.381095	1	0.891	3.09388e-11
Scn1b	4.9215e-29	0.380857	0.675	0.143	7.05497e-25
Set	2.69716e-18	0.380684	0.878	0.3	3.86638e-14
D17H6S56E-5	1.28888e-24	0.380355	0.309	0.036	1.84762e-20
Arpc4	3.03342e-16	0.380105	0.886	0.314	4.34841e-12
Ndufc2	1.69183e-09	0.37953	0.911	0.456	2.42524e-05
Eef1g	6.30127e-13	0.37857	1	0.638	9.03287e-09
Gng5	7.1275e-14	0.378391	1	0.678	1.02173e-09
Pebp1	1.2932e-14	0.377296	0.878	0.341	1.8538e-10
Lmo1	1.59607e-41	0.376398	0.26	0.001	2.28797e-37
Msn	1.60058e-11	0.376198	0.959	0.486	2.29444e-07
Impdh1	6.62522e-37	0.375803	0.577	0.084	9.49726e-33
Prcp	1.85314e-25	0.374774	0.553	0.114	2.65647e-21
Ehd2	4.04426e-47	0.373545	0.431	0.026	5.79745e-43
Xbp1	7.98669e-16	0.372138	0.829	0.294	1.14489e-11
Sh3bgrl	8.46446e-24	0.371263	0.813	0.224	1.21338e-19
Fbl	2.59318e-33	0.370856	0.659	0.119	3.71732e-29
Chic2	2.761e-26	0.370491	0.789	0.197	3.95789e-22
Eif1ax	3.03961e-39	0.368232	0.626	0.092	4.35728e-35
Psma7	8.27218e-12	0.367538	0.967	0.509	1.18582e-07
Pdap1	1.77494e-25	0.367138	0.805	0.21	2.54438e-21
Car2	9.22969e-30	0.365952	0.26	0.014	1.32308e-25
Capzb	4.01099e-12	0.365517	0.943	0.439	5.74976e-08
Ube2i	5.60725e-17	0.364938	0.87	0.301	8.038e-13
Pgam1	2.60234e-23	0.364664	0.789	0.216	3.73045e-19
Snhg6	8.76547e-45	0.364051	0.528	0.053	1.25653e-40
Rexo2	1.11522e-20	0.36378	0.797	0.23	1.59867e-16
Csf2rb	3.27173e-36	0.36366	0.415	0.04	4.69002e-32
Hsp90aa1	4.53879e-17	0.363532	0.821	0.276	6.50635e-13
Eif2s2	2.06949e-12	0.36331	0.967	0.541	2.96661e-08
Dph3	2.04879e-39	0.362658	0.659	0.101	2.93694e-35
1500011B03Rik	3.43697e-41	0.362586	0.415	0.031	4.92689e-37
Mtmr11	7.68194e-43	0.361771	0.382	0.021	1.10121e-38
F11r	3.63334e-13	0.361219	0.959	0.415	5.20839e-09
Acot7	7.77018e-40	0.360829	0.382	0.026	1.11385e-35
Map1b	8.96238e-32	0.359895	0.382	0.04	1.28476e-27
Socs2	2.83442e-28	0.359371	0.553	0.102	4.06313e-24
Eny2	5.23266e-29	0.358595	0.764	0.172	7.50101e-25
Arpc3	5.39324e-12	0.357468	0.967	0.594	7.7312e-08
Rai14	8.91979e-42	0.356145	0.439	0.036	1.27865e-37
Ntan1	4.65878e-33	0.356092	0.748	0.151	6.67836e-29
Ciapin1	5.91433e-41	0.354999	0.577	0.072	8.47819e-37
Bcr	8.17751e-31	0.354973	0.374	0.04	1.17225e-26
Ywhae	8.47339e-13	0.354425	0.976	0.46	1.21466e-08
H13	1.15364e-32	0.354182	0.821	0.178	1.65374e-28
Fstl1	7.69701e-37	0.354101	0.537	0.072	1.10337e-32
Synpo	2.83508e-47	0.353583	0.472	0.034	4.06409e-43
Knop1	1.15858e-27	0.353508	0.667	0.145	1.66082e-23
Sertad1	6.69893e-42	0.352702	0.52	0.055	9.60292e-38
Rps21	5.26327e-13	0.352181	1	0.793	7.54489e-09
Cdc42se1	1.38452e-43	0.351976	0.463	0.038	1.98471e-39
Tyms	2.46502e-41	0.351339	0.431	0.034	3.53361e-37
Pofut2	3.41919e-37	0.350643	0.626	0.097	4.90141e-33
Taf9	4.48648e-32	0.349592	0.675	0.129	6.43137e-28
Palmd	1.65164e-43	0.349463	0.358	0.016	2.36762e-39
H2afj	1.21874e-12	0.349174	0.846	0.375	1.74707e-08
Itga6	4.10245e-36	0.348888	0.553	0.078	5.88086e-32
Rnh1	4.71094e-32	0.348837	0.675	0.128	6.75314e-28
Timm23	1.0311e-16	0.348814	0.821	0.281	1.47808e-12
Igbp1	8.15803e-40	0.34858	0.618	0.087	1.16945e-35
Pls3	5.35391e-35	0.348096	0.683	0.121	7.67484e-31
Atp5g2	8.75501e-11	0.34789	0.984	0.501	1.25503e-06
Med10	6.23698e-28	0.347459	0.813	0.196	8.94071e-24
Csf2rb2	8.57809e-33	0.347206	0.374	0.036	1.22967e-28
Eva1a	3.61877e-42	0.346692	0.333	0.013	5.18751e-38
Plscr2	1.54569e-26	0.346233	0.309	0.031	2.21574e-22
St8sia4	2.89419e-47	0.345421	0.39	0.017	4.14882e-43
Ak2	3.62633e-36	0.345172	0.577	0.085	5.19834e-32
Ppp1r14b	6.56203e-37	0.343085	0.496	0.06	9.40667e-33
Ybx1	2.52104e-09	0.342773	1	0.757	3.61391e-05
Rpl29	5.55647e-10	0.341905	0.976	0.629	7.96521e-06
2700094K13Rik	5.53364e-19	0.3419	0.797	0.25	7.93247e-15
Pgs1	1.78176e-46	0.341398	0.634	0.075	2.55415e-42
Pa2g4	8.44157e-33	0.340593	0.626	0.111	1.2101e-28
Cd9	8.59067e-11	0.340534	0.959	0.486	1.23147e-06
Rpl19	6.01784e-16	0.340393	1	0.919	8.62657e-12
Rhob	1.40637e-21	0.33971	0.797	0.232	2.01603e-17
Xpnpep1	4.76097e-33	0.339077	0.602	0.101	6.82485e-29
Slc6a6	2.58613e-07	0.338766	0.317	0.121	0.00370722
Cd276	1.59857e-55	0.338659	0.333	0	2.29155e-51
Mtx2	1.41247e-32	0.338406	0.455	0.058	2.02478e-28
Cdk4	6.38531e-14	0.338147	0.878	0.347	9.15335e-10
Ext1	1.29516e-39	0.337985	0.374	0.024	1.85661e-35
Eml1	1.01377e-35	0.337099	0.423	0.043	1.45324e-31
Banf1	3.90055e-24	0.336951	0.797	0.212	5.59143e-20
Eif3l	3.15868e-26	0.336559	0.61	0.129	4.52797e-22
Ecm1	4.23682e-13	0.334641	0.545	0.188	6.07348e-09
Cks2	4.81238e-30	0.334335	0.341	0.033	6.89854e-26
Psma4	3.72141e-16	0.334288	0.894	0.318	5.33464e-12
Pmepa1	1.21035e-31	0.333762	0.423	0.051	1.73504e-27
Ssbp4	4.57658e-23	0.333186	0.724	0.189	6.56052e-19
Pcdh1	9.88477e-45	0.333154	0.317	0.007	1.41698e-40
Nudcd2	9.27549e-39	0.332364	0.577	0.078	1.32964e-34
Nudt21	7.89755e-39	0.332308	0.675	0.107	1.13211e-34
Lmo2	1.2732e-10	0.332115	0.659	0.271	1.82513e-06
Tuba1c	6.17383e-28	0.331673	0.309	0.028	8.85019e-24
Atp5a1	2.84148e-13	0.330896	0.943	0.412	4.07326e-09
Tcf4	3.12064e-11	0.32968	0.935	0.45	4.47344e-07
Plp2	1.43856e-49	0.329224	0.447	0.026	2.06217e-45
Cenpt	7.06818e-37	0.32877	0.488	0.057	1.01322e-32
Arid5b	2.69728e-40	0.328756	0.504	0.054	3.86655e-36
Srm	9.33431e-30	0.327379	0.48	0.072	1.33807e-25
Ube2v1	1.08963e-19	0.326715	0.837	0.253	1.56198e-15
Sin3b	4.80324e-29	0.326187	0.707	0.151	6.88544e-25
Idh3g	2.64194e-31	0.325837	0.626	0.115	3.78722e-27
Gdi2	3.24223e-10	0.325229	0.943	0.464	4.64773e-06
Eif1	1.02033e-13	0.324956	1	0.933	1.46265e-09
Mtdh	3.64857e-24	0.324803	0.789	0.21	5.23023e-20
Eci2	6.56059e-33	0.323842	0.577	0.095	9.4046e-29
Nt5c	6.39574e-30	0.323682	0.659	0.131	9.16829e-26
Bag1	7.54973e-17	0.323665	0.854	0.288	1.08225e-12
Fkbp5	2.49057e-31	0.323383	0.48	0.068	3.57023e-27
Psmb3	1.97494e-13	0.323098	0.959	0.408	2.83108e-09
Gramd1a	9.57253e-35	0.322901	0.512	0.07	1.37222e-30
Phb2	1.31774e-21	0.322833	0.829	0.24	1.88899e-17
Ergic3	2.04788e-21	0.322785	0.764	0.216	2.93564e-17
Rnf125	3.12912e-35	0.321951	0.35	0.026	4.48559e-31
Fam198b	2.57023e-30	0.321926	0.39	0.045	3.68443e-26
Ube2l3	2.14272e-17	0.321889	0.813	0.263	3.07159e-13
Tomm20	1.14183e-13	0.321702	0.911	0.358	1.63682e-09
Tnfaip2	2.40737e-35	0.321091	0.398	0.037	3.45096e-31
Ppp2ca	5.33901e-29	0.32105	0.724	0.159	7.65348e-25
Ptov1	1.3926e-30	0.321029	0.675	0.134	1.99629e-26
Sh3pxd2a	3.73486e-47	0.320992	0.366	0.013	5.35392e-43
Hilpda	2.8356e-25	0.32062	0.447	0.075	4.06483e-21
Crip2	5.90379e-08	0.320446	0.959	0.665	0.000846309
Ube2k	5.13126e-32	0.320047	0.772	0.162	7.35566e-28
Sh3glb1	3.20251e-10	0.319855	0.967	0.466	4.5908e-06
H3f3b	7.26493e-12	0.31911	1	0.889	1.04143e-07
Tmem176b	1.54125e-11	0.317572	0.894	0.399	2.20938e-07
Grb10	6.72228e-24	0.317566	0.61	0.142	9.63639e-20
Tnfrsf12a	4.17238e-40	0.317101	0.35	0.018	5.98111e-36
Rhoj	7.63059e-17	0.316672	0.837	0.28	1.09384e-12
Sec61b	9.49478e-10	0.316556	0.976	0.486	1.36108e-05
Ccdc85b	8.45523e-11	0.316428	0.976	0.472	1.21206e-06
Ube2d3	9.68591e-11	0.316348	0.976	0.528	1.38848e-06
Park7	4.62326e-12	0.314937	0.886	0.382	6.62744e-08
Cops5	6.69395e-31	0.314368	0.545	0.089	9.59577e-27
Apex1	3.40696e-34	0.312501	0.35	0.027	4.88388e-30
Ssr2	5.28936e-17	0.311988	0.837	0.28	7.5823e-13
Ier3	5.62221e-24	0.311828	0.423	0.072	8.05944e-20
Zfp36	2.13686e-28	0.311449	0.366	0.043	3.06319e-24
Taf1d	2.23364e-41	0.311213	0.626	0.085	3.20192e-37
Arhgdia	1.44577e-10	0.311144	0.951	0.457	2.07251e-06
Gpx3	9.2231e-36	0.310915	0.301	0.014	1.32213e-31
Sncg	3.48344e-25	0.310842	0.325	0.038	4.99352e-21
Pon2	8.09573e-20	0.310386	0.78	0.229	1.16052e-15
Rgs2	4.5699e-23	0.310355	0.382	0.061	6.55095e-19
1110008F13Rik	4.87133e-20	0.308723	0.813	0.247	6.98305e-16
Glrx5	5.72354e-26	0.308661	0.691	0.156	8.2047e-22
Hif1a	5.07987e-32	0.308641	0.61	0.107	7.28199e-28
Rpl36al	2.66234e-09	0.308455	0.992	0.567	3.81647e-05
1700025G04Rik	6.94049e-29	0.308308	0.626	0.122	9.9492e-25
Rab11a	4.65081e-09	0.307834	0.967	0.54	6.66694e-05
Ptpn1	6.65954e-28	0.307014	0.602	0.119	9.54645e-24
Rpl21	3.31058e-06	0.306613	0.813	0.626	0.0474571
Tsta3	4.48052e-43	0.306321	0.48	0.043	6.42283e-39
Ppa1	1.10246e-31	0.305403	0.366	0.036	1.58037e-27
Trp53	1.00619e-29	0.304557	0.61	0.115	1.44237e-25
Mdfi	3.97727e-30	0.303555	0.407	0.05	5.70141e-26
Mapk3	7.25909e-19	0.303407	0.829	0.263	1.04059e-14
Gnb2	8.0463e-09	0.303038	0.967	0.56	0.000115344
Uqcrh	3.20057e-08	0.303029	0.992	0.666	0.000458801
Arf6	7.8868e-22	0.302406	0.797	0.219	1.13057e-17
Dtymk	1.63741e-28	0.302167	0.455	0.068	2.34723e-24
Snhg5	1.17476e-38	0.30208	0.447	0.043	1.68402e-34
Ddah1	8.66461e-19	0.301533	0.463	0.108	1.24207e-14
Nsg1	8.84689e-24	0.301148	0.293	0.033	1.2682e-19
Armcx2	7.2348e-24	0.300979	0.439	0.078	1.03711e-19
Gars	2.37908e-38	0.300903	0.472	0.05	3.41041e-34
Mir22hg	8.05451e-32	0.300841	0.35	0.031	1.15461e-27
Cct6a	1.55671e-23	0.300809	0.707	0.176	2.23154e-19
Rpl37a	1.99261e-12	0.300459	1	0.994	2.85641e-08
Srsf5	1.18558e-15	0.299664	0.886	0.318	1.69953e-11
Cttn	6.38921e-33	0.2995	0.683	0.128	9.15894e-29
Emp3	2.31758e-12	0.298514	0.545	0.19	3.32225e-08
Evl	1.96626e-28	0.298302	0.35	0.038	2.81864e-24
Mfsd10	7.5182e-36	0.298029	0.463	0.053	1.07773e-31
Orai1	4.19215e-28	0.297889	0.691	0.149	6.00945e-24
Afap1l1	2.22473e-22	0.297812	0.74	0.197	3.18915e-18
Carhsp1	1.21282e-24	0.297591	0.626	0.142	1.73858e-20
Magoh	1.66951e-31	0.297575	0.675	0.131	2.39324e-27
Qsox1	2.69418e-22	0.297569	0.618	0.151	3.86211e-18
Rps12	1.05623e-07	0.29663	0.992	0.79	0.0015141
Rad23b	4.62692e-28	0.29628	0.65	0.135	6.63268e-24
Syncrip	5.48151e-31	0.296242	0.569	0.097	7.85774e-27
Emc6	3.19711e-32	0.296217	0.756	0.152	4.58306e-28
Arrdc3	3.64791e-28	0.296094	0.333	0.034	5.22927e-24
Gtf2h5	1.22809e-22	0.295677	0.78	0.21	1.76047e-18
Ube2g1	2.7113e-30	0.295489	0.65	0.126	3.88664e-26
Arpc5l	1.07297e-29	0.295122	0.772	0.17	1.53811e-25
Ndfip1	8.72302e-29	0.294014	0.732	0.163	1.25045e-24
Bola2	4.69231e-15	0.293887	0.902	0.33	6.72643e-11
Psmd4	3.12352e-21	0.293295	0.821	0.233	4.47757e-17
Ppap2c	2.22007e-37	0.293226	0.333	0.018	3.18247e-33
Srsf9	1.33842e-28	0.293081	0.65	0.132	1.91863e-24
2610524H06Rik	1.08047e-44	0.292564	0.317	0.007	1.54885e-40
Pgp	1.26518e-37	0.292491	0.659	0.104	1.81364e-33
Phlda1	6.08373e-37	0.291725	0.309	0.014	8.72103e-33
Srp9	6.14025e-14	0.290444	0.911	0.348	8.80204e-10
Psmb4	1.23098e-16	0.290435	0.878	0.293	1.7646e-12
Adamts9	5.17452e-38	0.290288	0.285	0.009	7.41768e-34
Bik	3.36359e-20	0.289823	0.447	0.095	4.8217e-16
Ubtd1	2.82631e-31	0.2897	0.512	0.078	4.05151e-27
Anapc5	7.14124e-21	0.289397	0.626	0.161	1.0237e-16
Rpl38	7.10395e-10	0.289099	1	0.902	1.01835e-05
Cycs	1.256e-09	0.289019	0.927	0.429	1.80047e-05
Gcsh	1.35937e-30	0.287188	0.374	0.04	1.94865e-26
Gar1	6.18047e-38	0.287095	0.659	0.104	8.85971e-34
Hypk	2.13826e-15	0.286942	0.919	0.318	3.0652e-11
Prkab1	2.08417e-36	0.286872	0.431	0.043	2.98766e-32
Wdr1	9.66397e-26	0.286556	0.837	0.214	1.38533e-21
Ppp1ca	2.61027e-09	0.286362	0.967	0.477	3.74182e-05
Psmc6	2.33641e-34	0.286264	0.691	0.125	3.34924e-30
Maged2	7.26367e-20	0.286014	0.496	0.116	1.04125e-15
Exoc3l4	2.00977e-30	0.286011	0.561	0.095	2.88101e-26
Mrto4	8.09617e-35	0.285835	0.39	0.036	1.16059e-30
Ablim1	3.2826e-26	0.284172	0.35	0.043	4.7056e-22
Il2rg	4.899e-40	0.283168	0.439	0.038	7.02272e-36
Cox7a2l	5.9608e-08	0.282315	0.976	0.597	0.00085448
Psmd8	2.17777e-17	0.282069	0.829	0.256	3.12184e-13
Eif4h	1.02463e-17	0.282046	0.829	0.267	1.46881e-13
Crem	1.20351e-34	0.281878	0.52	0.071	1.72523e-30
Bzw2	9.80642e-32	0.281621	0.35	0.031	1.40575e-27
Cdipt	1.42531e-23	0.281543	0.683	0.165	2.04318e-19
Mrpl17	1.04642e-19	0.281456	0.854	0.256	1.50004e-15
Ssr4	1.33373e-12	0.281388	0.943	0.382	1.9119e-08
Arf2	6.63447e-23	0.280923	0.488	0.097	9.51052e-19
Nubp1	3.59616e-40	0.280674	0.398	0.028	5.15509e-36
Cmas	3.81449e-32	0.280565	0.512	0.075	5.46807e-28
Tomm40	3.42906e-38	0.278622	0.585	0.081	4.91555e-34
Eif5	4.00673e-13	0.278239	0.878	0.348	5.74364e-09
Hdgf	1.6136e-29	0.278005	0.667	0.134	2.3131e-25
Eif1a	2.05761e-27	0.277026	0.52	0.092	2.94959e-23
Mpp6	1.46788e-30	0.276685	0.252	0.011	2.10421e-26
Piezo2	3.45628e-38	0.276115	0.268	0.006	4.95458e-34
Atp5l	6.65416e-10	0.275745	1	0.749	9.53874e-06
Fam212a	9.65161e-32	0.275241	0.431	0.053	1.38356e-27
Maff	8.7754e-37	0.275048	0.268	0.007	1.25795e-32
Pla2g12a	1.77115e-29	0.274681	0.593	0.109	2.53895e-25
Ube2j2	1.68886e-28	0.274158	0.634	0.128	2.42098e-24
Spata6	1.03991e-40	0.273126	0.553	0.065	1.49071e-36
Nid1	8.58054e-15	0.273004	0.772	0.267	1.23002e-10
Nt5dc2	1.11855e-39	0.272948	0.333	0.016	1.60343e-35
Cops7a	7.51573e-23	0.271553	0.585	0.134	1.07738e-18
Hoxb8	1.04159e-36	0.271513	0.285	0.01	1.49312e-32
Rps27l	5.41751e-07	0.271048	0.951	0.572	0.00776601
Ipo11	3.61886e-22	0.270969	0.715	0.188	5.18763e-18
Ostf1	1.28326e-07	0.270709	0.984	0.543	0.00183955
Esd	7.11914e-15	0.270705	0.78	0.267	1.02053e-10
Snrpb	6.60453e-09	0.270689	0.976	0.48	9.46759e-05
Slc35e4	8.28195e-35	0.270516	0.341	0.024	1.18722e-30
Ddx54	2.58933e-36	0.269757	0.577	0.084	3.71181e-32
Cct3	4.87516e-23	0.269652	0.683	0.17	6.98855e-19
Uqcrc1	1.06466e-16	0.269294	0.846	0.277	1.52618e-12
Cyb5r3	2.40461e-10	0.269208	0.927	0.413	3.44701e-06
Rps15	1.25163e-10	0.269114	1	0.928	1.79422e-06
Timm17a	5.16291e-28	0.269102	0.618	0.124	7.40103e-24
Ptprg	2.4712e-26	0.268798	0.439	0.07	3.54247e-22
Nipsnap3b	8.88812e-29	0.268642	0.512	0.085	1.27411e-24
Mllt4	9.74522e-33	0.268628	0.585	0.097	1.39698e-28
Git1	5.58612e-29	0.267318	0.528	0.089	8.0077e-25
Fau	2.27845e-11	0.267109	1	0.962	3.26615e-07
Cyb561	4.06945e-33	0.267021	0.366	0.033	5.83355e-29
Yrdc	3.72004e-30	0.266927	0.545	0.091	5.33268e-26
Metap2	7.5396e-14	0.265984	0.911	0.341	1.0808e-09
Rab2a	1.01271e-09	0.265651	0.976	0.464	1.45172e-05
Anxa7	9.36914e-23	0.265636	0.772	0.205	1.34307e-18
Ube2n	2.6488e-17	0.265165	0.862	0.276	3.79705e-13
Alyref	5.81893e-30	0.264381	0.553	0.095	8.34144e-26
Tspan13	1.96499e-18	0.264346	0.61	0.173	2.81682e-14
Cmtm3	6.71998e-14	0.264176	0.764	0.274	9.6331e-10
Rell1	8.03653e-17	0.264154	0.618	0.185	1.15204e-12
Map2k2	1.00073e-21	0.263763	0.772	0.209	1.43454e-17
Polr1d	5.70282e-13	0.263423	0.927	0.352	8.17499e-09
Ube2e1	6.56066e-26	0.262641	0.748	0.178	9.40471e-22
Psmd1	7.51222e-25	0.261949	0.659	0.151	1.07688e-20
Cxx1a	9.61908e-25	0.260616	0.407	0.064	1.37889e-20
Rab11fip5	7.58912e-40	0.260556	0.26	0.003	1.0879e-35
Myof	2.09841e-34	0.260128	0.276	0.011	3.00808e-30
Cox4i1	8.11099e-10	0.259706	1	0.871	1.16271e-05
2210013O21Rik	1.59565e-29	0.259378	0.78	0.172	2.28737e-25
Mea1	7.71899e-30	0.259264	0.626	0.119	1.10652e-25
Hnrnpa2b1	6.97446e-21	0.259226	0.724	0.197	9.99789e-17
Gnl3	4.99083e-30	0.258924	0.431	0.057	7.15436e-26
Chd7	2.74846e-33	0.258662	0.528	0.077	3.93991e-29
Dpysl3	4.67689e-24	0.258553	0.553	0.115	6.70432e-20
Lap3	3.60123e-30	0.257757	0.333	0.03	5.16236e-26
P4hb	1.82036e-20	0.257548	0.846	0.247	2.60949e-16
Gipc1	1.49623e-22	0.257234	0.683	0.172	2.14484e-18
Ppp1r18	3.62297e-26	0.256921	0.553	0.107	5.19353e-22
Uqcrq	3.27084e-08	0.256675	0.976	0.561	0.000468874
Maged1	4.54469e-26	0.256261	0.52	0.097	6.51481e-22
Anp32e	3.77935e-25	0.256037	0.488	0.089	5.4177e-21
Strap	3.52158e-26	0.25582	0.732	0.17	5.04819e-22
Tbcb	1.51644e-20	0.25507	0.821	0.232	2.17382e-16
Mrpl20	6.58426e-17	0.254848	0.813	0.263	9.43854e-13
Higd2a	1.21751e-15	0.254425	0.87	0.297	1.7453e-11
Hnrnpdl	1.04706e-22	0.253905	0.699	0.173	1.50096e-18
1810022K09Rik	3.05875e-25	0.253414	0.642	0.143	4.38472e-21
Psmd7	6.88664e-16	0.253271	0.829	0.268	9.872e-12
Mbd3	3.49997e-26	0.252417	0.626	0.134	5.01721e-22
Gch1	6.38532e-31	0.252206	0.472	0.067	9.15335e-27
Uqcrc2	1.78536e-23	0.251937	0.667	0.161	2.55931e-19
Fam43a	5.3321e-18	0.251683	0.756	0.23	7.64357e-14
Dok3	5.18922e-39	0.251178	0.358	0.021	7.43875e-35
Snrpd1	5.32287e-22	0.251132	0.732	0.193	7.63034e-18
Ccdc28b	5.51084e-28	0.250969	0.398	0.053	7.89978e-24
Timm8a1	2.64718e-29	0.250908	0.35	0.036	3.79473e-25
Ptpn18	2.61992e-16	0.25081	0.634	0.195	3.75566e-12
Tmem57	6.06513e-31	0.250564	0.366	0.037	8.69436e-27
Esyt1	2.37335e-34	0.25022	0.382	0.034	3.4022e-30
Hnrnph2	5.04367e-06	-0.253121	0.577	0.24	0.072301
Nfkb1	4.99929e-06	-0.264078	0.358	0.139	0.0716649
Ppt1	3.14135e-06	-0.271805	0.48	0.195	0.0450312
Gpihbp1	1.2278e-06	-0.359792	0.87	0.906	0.0176006
Cox6a1	2.05219e-06	-0.375538	0.992	0.866	0.0294182
Gpx4	5.54729e-06	-0.385021	0.992	0.832	0.0795203
Igfbp4	8.59893e-07	-0.387344	0.927	0.858	0.0123266
Hba-a1	5.06957e-08	-0.388227	0.081	0.312	0.000726722
COX1	2.80961e-18	-0.448088	1	0.999	4.02758e-14
Hba-a2	1.6873e-06	-0.453023	0.089	0.286	0.0241874
Lamp1	7.36445e-08	-0.505576	0.967	0.791	0.00105569
App	8.32763e-07	-0.52182	0.927	0.75	0.0119377
Psap	5.14536e-12	-0.536488	0.992	0.865	7.37587e-08
COX2	2.5659e-28	-0.540646	1	1	3.67822e-24
ATP6	1.51961e-38	-0.571578	1	1	2.17836e-34
Adgrf5	5.39223e-07	-0.59054	0.911	0.713	0.00772975
Laptm4a	1.22668e-11	-0.608826	0.935	0.835	1.75844e-07
Fam167b	1.37498e-08	-0.629458	0.902	0.803	0.000197103
Aqp1	5.09736e-20	-0.673008	0.87	0.982	7.30707e-16
Eng	6.31839e-19	-0.677382	0.976	0.93	9.05742e-15
Itm2b	6.93386e-29	-0.683041	1	0.994	9.93968e-25
Cd47	1.73467e-09	-0.763409	0.837	0.696	2.48664e-05
Cd38	5.65232e-11	-0.778003	0.87	0.722	8.10261e-07
CYTB	1.8968e-46	-0.796986	1	1	2.71907e-42
Hbb-bs	9.41654e-07	-0.797154	0.236	0.409	0.0134986
ND1	4.83382e-51	-0.8049	1	1	6.92928e-47
H2-Ab1	1.94738e-08	-0.810717	0.244	0.443	0.000279157
Id3	2.18817e-23	-0.816303	0.927	0.933	3.13675e-19
Hbb-bt	1.39877e-08	-0.824444	0.073	0.324	0.000200513
Clec1b	2.93839e-07	-0.825383	0.211	0.416	0.00421218
H2-T23	3.29337e-06	-0.825761	0.081	0.254	0.0472104
Slc39a8	6.11141e-06	-0.853174	0.138	0.3	0.087607
Sh3bp5	1.4631e-07	-0.857509	0.561	0.558	0.00209735
Slc40a1	1.65721e-06	-0.859448	0.073	0.253	0.0237561
Tmem2	6.49535e-08	-0.884236	0.61	0.602	0.000931108
Hsp90b1	4.19717e-17	-0.884527	0.829	0.784	6.01665e-13
Dlc1	2.85325e-09	-0.886483	0.691	0.638	4.09013e-05
Serpina3g	1.94186e-06	-0.895057	0.203	0.375	0.0278366
Calcrl	8.81188e-07	-0.899012	0.602	0.565	0.0126318
Bgn	8.91012e-07	-0.902347	0.512	0.571	0.0127727
Apoc1	9.32101e-09	-0.922679	0.089	0.322	0.000133617
Cfh	2.31027e-07	-0.924756	0.106	0.31	0.00331177
Jak1	1.33595e-11	-0.926775	0.78	0.699	1.91508e-07
Dse	3.51681e-08	-0.926957	0.081	0.3	0.000504135
COX3	1.95918e-57	-0.931601	1	1	2.80849e-53
Ifitm2	4.99358e-40	-0.946188	1	0.986	7.1583e-36
Slc43a3	2.74412e-07	-0.951471	0.707	0.602	0.0039337
ND4	5.03486e-52	-0.962776	1	0.999	7.21747e-48
Nr2f2	3.49735e-11	-0.963798	0.423	0.585	5.01345e-07
H2-D1	7.38949e-34	-0.967496	0.959	0.979	1.05928e-29
Serpina3f	3.35024e-08	-0.969352	0.106	0.328	0.000480257
Mylip	2.43414e-06	-0.976657	0.244	0.384	0.0348934
Cd74	5.40021e-12	-0.978504	0.301	0.567	7.7412e-08
Calm2	8.5956e-30	-0.982033	1	0.94	1.23218e-25
Lamp2	4.45434e-16	-0.987059	0.78	0.739	6.38529e-12
Ifi203	1.01514e-07	-0.993397	0.35	0.487	0.0014552
Malat1	1.3027e-33	-0.997515	1	0.996	1.86741e-29
Npr1	2.6129e-07	-1.00389	0.39	0.482	0.00374559
Kdr	2.31683e-08	-1.00673	0.715	0.612	0.000332117
Tcn2	3.27876e-13	-1.01093	0.797	0.729	4.7001e-09
Msr1	2.51897e-06	-1.03118	0.138	0.31	0.0361095
Nrp1	2.10875e-27	-1.0438	0.854	0.874	3.0229e-23
Cd36	5.30356e-10	-1.04926	0.39	0.554	7.60266e-06
Slc29a1	1.06957e-15	-1.04928	0.675	0.699	1.53322e-11
Hmha1	7.64007e-10	-1.05046	0.081	0.335	1.0952e-05
Clec14a	1.22242e-13	-1.05735	0.659	0.685	1.75234e-09
Aass	8.90377e-11	-1.06192	0.008	0.28	1.27635e-06
Tek	2.51578e-10	-1.06746	0.585	0.598	3.60637e-06
Ccnd2	1.15034e-10	-1.07304	0.268	0.487	1.64902e-06
Mndal	6.14345e-08	-1.07924	0.366	0.489	0.000880664
Bst2	1.15615e-24	-1.10728	0.821	0.848	1.65734e-20
Cd300lg	2.61073e-16	-1.11106	0.415	0.659	3.74248e-12
Aldh2	6.1764e-11	-1.11718	0.431	0.557	8.85388e-07
Cxcl16	6.62645e-11	-1.12365	0.285	0.489	9.49902e-07
Cyp26b1	2.24684e-08	-1.13876	0.114	0.332	0.000322084
Sdpr	7.78136e-21	-1.14772	0.691	0.77	1.11546e-16
B2m	5.94406e-51	-1.15214	1	1	8.52081e-47
Lhfpl2	2.3098e-11	-1.15307	0.146	0.416	3.31109e-07
AW112010	1.94127e-10	-1.15879	0.244	0.47	2.78282e-06
Car8	3.42787e-12	-1.1656	0.179	0.456	4.91385e-08
ND2	1.38221e-45	-1.16571	0.984	0.974	1.9814e-41
Tspan7	5.71839e-30	-1.17338	0.78	0.872	8.19731e-26
Cd59a	1.08498e-18	-1.17739	0.602	0.72	1.55532e-14
Rnr2	8.35606e-29	-1.18592	0.902	0.892	1.19784e-24
Dhrs3	1.39808e-10	-1.20634	0.439	0.551	2.00415e-06
ND3	5.81273e-30	-1.21503	0.87	0.859	8.33255e-26
Ppap2b	7.94068e-27	-1.22011	0.886	0.862	1.1383e-22
Adam23	2.2483e-10	-1.25824	0.187	0.43	3.22294e-06
Gm4980	5.92307e-15	-1.26315	0.081	0.432	8.49073e-11
Tinagl1	5.15273e-28	-1.2639	0.675	0.825	7.38644e-24
Tmem106a	1.63795e-10	-1.27397	0.228	0.449	2.348e-06
Fcgrt	1.76994e-25	-1.30823	0.667	0.795	2.5372e-21
Cd55	8.17829e-17	-1.30967	0.187	0.534	1.17236e-12
Dpp4	1.45856e-17	-1.33116	0.106	0.491	2.09084e-13
Serinc3	1.21688e-39	-1.35299	0.837	0.926	1.74439e-35
Gas6	1.32696e-15	-1.36439	0.146	0.49	1.9022e-11
Txnip	2.22254e-25	-1.37767	0.667	0.768	3.18601e-21
H2-K1	3.64426e-43	-1.4023	0.789	0.942	5.22405e-39
Ptprb	6.4346e-49	-1.47492	0.813	0.963	9.224e-45
Wnt2	4.49418e-16	-1.48187	0.13	0.49	6.44241e-12
Plxnc1	1.07104e-20	-1.5409	0.211	0.595	1.53534e-16
Stab1	1.2439e-24	-1.55453	0.504	0.729	1.78313e-20
Oit3	4.41097e-25	-1.62652	0.146	0.628	6.32312e-21
Lifr	1.34875e-26	-1.63656	0.301	0.693	1.93343e-22
Il6st	1.91472e-34	-1.63666	0.504	0.815	2.74475e-30
F8	7.54225e-26	-1.64164	0.057	0.582	1.08118e-21
Hpgd	1.3046e-21	-1.66376	0.057	0.524	1.87015e-17
Bmp2	1.10623e-26	-1.70174	0.407	0.739	1.58579e-22
Fcgr2b	3.32453e-32	-1.70681	0.366	0.805	4.76572e-28
Stab2	5.72848e-28	-1.78054	0.228	0.688	8.21178e-24
Maf	1.60593e-33	-1.8051	0.236	0.768	2.3021e-29
Gatm	4.41511e-27	-1.8886	0.211	0.662	6.32907e-23
Cyp4b1	7.21313e-28	-1.92971	0.122	0.638	1.034e-23
Gpr182	9.91352e-45	-1.96407	0.341	0.862	1.4211e-40
Mrc1	1.27991e-36	-1.99288	0.22	0.761	1.83475e-32
Apoe	7.74589e-59	-2.02635	0.659	0.994	1.11037e-54
Ehd3	6.01829e-54	-2.19412	0.512	0.93	8.62722e-50
Sepp1	9.58875e-66	-2.73085	0.919	0.997	1.37455e-61
Clec4g	1.97085e-54	-2.73234	0.22	0.929	2.82521e-50
Dnase1l3	1.75661e-51	-3.30285	0.114	0.864	2.5181e-47

## Sheet: Sheet2
Differentially expressed genes in SEC between tumor-adjacent normal vs. naïve normal in C57BL/6 mice
gene	p_val	avg_logFC	pct.1	pct.2	p_val_adj
Mgp	8.13675e-08	1.66317	0.441	0.038	0.0011664
Lrg1	7.62631e-12	1.62021	0.941	0.397	1.09323e-07
Serpina3h	5.0207e-10	1.48509	0.471	0.013	7.19717e-06
Cpe	2.15624e-05	1.28871	0.353	0.051	0.309097
Ackr1	3.58267e-08	1.24726	0.353	0	0.000513576
Serpina3n	1.4009e-08	1.17817	0.559	0.077	0.000200819
Cirbp	0.000274398	0.977534	0.382	0.103	1
Crip1	4.83658e-06	0.971378	0.971	0.603	0.0693324
Cd34	9.75661e-05	0.953968	0.294	0.038	1
Cyp1b1	0.000329314	0.929738	0.471	0.154	1
Fndc1	8.15866e-05	0.899495	0.265	0.026	1
Glo1	4.21781e-07	0.880939	0.765	0.308	0.00604623
Serpinb9b	0.000332605	0.87132	0.235	0.026	1
H2-K2	2.9218e-06	0.812957	0.412	0.051	0.0418841
Plac8	0.000464443	0.807953	0.735	0.474	1
Sema3d	0.00154258	0.802609	0.294	0.077	1
Gda	7.99162e-06	0.8006	0.324	0.026	0.11456
Scand1	0.000110721	0.797491	0.588	0.244	1
Fstl1	0.00273243	0.781245	0.471	0.205	1
Plscr2	2.4863e-05	0.775294	0.382	0.064	0.356411
Ednrb	1.15576e-05	0.766597	0.324	0.026	0.165678
Gchfr	0.00116968	0.739567	0.353	0.103	1
Sorbs2	0.000323055	0.737082	0.294	0.051	1
Nhp2	0.00921441	0.717604	0.206	0.051	1
Jam2	5.62728e-06	0.711793	0.971	0.859	0.080667
1600012H06Rik	6.93826e-05	0.703468	0.353	0.064	0.9946
Ltbp1	2.04311e-05	0.703335	0.265	0.013	0.29288
ND6	0.00105621	0.690008	0.382	0.115	1
Stk3	0.000553361	0.687018	0.265	0.038	1
Cd200	0.000256737	0.686168	0.559	0.218	1
Sra1	0.000593311	0.683252	0.412	0.128	1
Lgals3	0.000712798	0.679222	0.265	0.051	1
Ablim1	0.000411794	0.675311	0.324	0.077	1
Selp	3.30388e-05	0.673341	0.676	0.269	0.473611
St3gal4	0.000142419	0.658031	0.824	0.474	1
Fxyd5	0.000811661	0.646713	0.588	0.256	1
Ocel1	0.00107228	0.64643	0.265	0.051	1
Ptprr	0.00227201	0.64219	0.294	0.077	1
Entpd1	0.00107038	0.636014	0.5	0.205	1
Prkcdbp	0.00687342	0.63014	0.353	0.141	1
1500011K16Rik	0.00142616	0.627562	0.353	0.103	1
Kras	0.00613284	0.619298	0.441	0.205	1
Ppp1r14a	0.00131625	0.611708	0.441	0.167	1
Mpzl2	2.56556e-05	0.607385	0.265	0.013	0.367772
Acyp2	0.00129206	0.60666	0.353	0.103	1
Lst1	3.99685e-05	0.602492	0.294	0.026	0.572948
Alcam	0.0057409	0.600794	0.412	0.167	1
S100a8	0.000135002	0.590156	0.265	0.026	1
Gpx1	0.00144339	0.589883	0.765	0.5	1
Alad	0.00976398	0.589402	0.412	0.179	1
S100a6	0.00201641	0.585405	0.324	0.09	1
Gpx7	0.00331015	0.583421	0.324	0.103	1
Prex2	0.00780707	0.580573	0.5	0.282	1
Tpd52l2	0.00858277	0.579237	0.441	0.205	1
Ehd4	0.00156265	0.571048	0.588	0.295	1
Arpc5	0.00148124	0.558469	0.618	0.346	1
Chmp1b	0.00273716	0.555003	0.265	0.064	1
AI662270	0.00315974	0.548469	0.265	0.064	1
Gimap9	0.00416127	0.53668	0.206	0.038	1
Ywhaq	0.000564635	0.53571	0.706	0.372	1
Scn1b	0.00113326	0.534869	0.294	0.064	1
Ndufb7	0.00180804	0.533615	0.765	0.5	1
Mrfap1	0.00917773	0.529551	0.735	0.59	1
Anp32b	0.00588074	0.527866	0.529	0.282	1
Ypel3	0.00664833	0.527124	0.588	0.333	1
Insr	0.00944982	0.519011	0.353	0.141	1
Angel2	0.00321128	0.515774	0.412	0.154	1
H3f3b	8.38011e-06	0.511475	0.971	0.936	0.120129
Iqgap1	0.00221383	0.511152	0.529	0.244	1
H2-Ab1	0.00116591	0.510448	0.735	0.397	1
Actg1	0.0031225	0.510276	0.882	0.782	1
Zhx1	0.00399617	0.510089	0.206	0.038	1
Cyb5r1	0.00816633	0.507274	0.235	0.064	1
Mrpl17	0.0010763	0.505064	0.529	0.205	1
Cnih1	0.00580191	0.494109	0.588	0.321	1
Cap1	0.00844507	0.492401	0.235	0.064	1
Usp34	0.00937925	0.49141	0.294	0.103	1
Ywhaz	0.0046105	0.490179	0.559	0.282	1
Ybx3	0.00539683	0.489632	0.294	0.09	1
H2-DMa	0.000366782	0.489602	0.235	0.026	1
Tmem179b	0.00782997	0.485494	0.353	0.128	1
Lsm7	0.0024407	0.483925	0.559	0.244	1
Dst	0.00659727	0.483283	0.441	0.205	1
Arf3	0.00751738	0.482879	0.353	0.128	1
Man2a1	0.00413946	0.47619	0.765	0.462	1
S100a9	0.00451016	0.476104	0.206	0.038	1
Fabp1	0.0010525	0.474115	0.353	0.09	1
Ssr3	0.00567853	0.473116	0.559	0.295	1
Hs3st1	0.00220222	0.4731	0.382	0.128	1
Ssna1	0.00865502	0.471028	0.412	0.192	1
Ctnnbl1	0.00857616	0.469454	0.206	0.051	1
Tmem47	0.00914955	0.46796	0.324	0.115	1
Sfi1	0.00298803	0.455916	0.294	0.077	1
Prdx2	0.00662153	0.454767	0.647	0.397	1
Rnf149	0.00141198	0.454345	0.235	0.038	1
Fam171a1	0.00348763	0.445919	0.441	0.167	1
Pfdn6	0.00953089	0.445415	0.412	0.179	1
Rps6kb1	0.00330583	0.444813	0.294	0.077	1
Maml2	0.00740863	0.443578	0.265	0.077	1
H2-Eb1	0.00989064	0.441525	0.441	0.218	1
Rpl39	6.26442e-05	0.440792	0.971	0.949	0.898004
Cpd	0.00525028	0.430112	0.588	0.282	1
Snrpg	0.00806277	0.422713	0.794	0.551	1
2310045N01Rik	0.00189372	0.41913	0.235	0.038	1
Id2	0.00224381	0.41291	0.882	0.603	1
Socs3	0.0067002	0.412901	0.294	0.09	1
Nt5e	0.00469436	0.411217	0.206	0.038	1
Tceb2	0.00909197	0.410493	0.853	0.705	1
Fopnl	0.00841039	0.40687	0.265	0.077	1
Crebzf	0.00508333	0.404464	0.206	0.038	1
Pfn1	0.00761066	0.40249	1	0.846	1
Cox6a1	0.00430495	0.402284	0.912	0.833	1
Rpl10	0.000238731	0.39922	1	0.897	1
Rpl41	3.08674e-05	0.396599	1	1	0.442485
Rps13	0.00747668	0.393832	0.971	0.872	1
ND3	0.0060968	0.393473	0.941	0.795	1
Rpl36al	0.00590254	0.390504	0.824	0.59	1
Phlda3	0.00571012	0.387949	0.235	0.051	1
Socs2	0.00826448	0.387713	0.353	0.128	1
Yipf3	0.00589661	0.380054	0.324	0.103	1
Tpt1	0.00608469	0.367054	1	0.987	1
Grk5	0.00164507	0.35633	0.206	0.026	1
Fbxl5	0.00493685	0.329456	0.235	0.051	1
Cox8a	0.00257859	0.321085	1	0.846	1
Prmt1	0.00872044	0.316383	0.353	0.128	1
Fth1	0.00444918	0.297925	1	0.987	1
Uba52	0.00379093	0.294347	1	1	1
Rps29	0.00073553	0.255239	1	1	1
Egfl7	0.00379011	-0.345533	0.941	0.974	1
Cst3	0.0052083	-0.415058	1	0.949	1
Malat1	6.97517e-05	-0.424161	1	1	0.99989
Igfbp7	0.00541478	-0.441576	0.882	0.987	1
Rps14	0.000298651	-0.442586	0.941	0.987	1
Cyb5a	0.00450159	-0.453927	0.559	0.821	1
Sdpr	0.00490037	-0.46372	0.882	0.936	1
Golga7	0.00924906	-0.476505	0.441	0.692	1
Rbm39	0.00238324	-0.504145	0.441	0.731	1
Fcgrt	0.00457852	-0.504377	0.529	0.705	1
Apoe	0.00267658	-0.516983	0.941	1	1
B2m	3.56506e-06	-0.519913	1	1	0.0511051
Tpst2	0.00243734	-0.523469	0.324	0.667	1
Tmem88	0.00757324	-0.527557	0.147	0.423	1
Elk3	0.00699053	-0.533314	0.529	0.731	1
Nrp1	0.000103251	-0.53389	0.735	0.936	1
Dynll1	0.000417816	-0.534931	0.647	0.872	1
Pxdc1	0.00841875	-0.55443	0.059	0.295	1
Kank3	0.00107783	-0.555281	0.088	0.41	1
Ppap2a	0.00694403	-0.561167	0.647	0.846	1
Bst2	0.00635672	-0.564236	0.676	0.885	1
Arl6ip1	0.0063201	-0.593614	0.471	0.692	1
Hsp90ab1	8.42162e-05	-0.597943	0.853	0.91	1
Psmd8	0.00692422	-0.599649	0.118	0.346	1
Acin1	0.00475205	-0.60702	0	0.205	1
Sipa1	0.00706121	-0.609847	0.059	0.282	1
Tsc22d1	0.00450153	-0.620625	0.324	0.59	1
Znhit1	0.00539617	-0.62795	0.059	0.295	1
Rpl29	0.00115723	-0.630434	0.618	0.769	1
Tpr	0.00618065	-0.630761	0.088	0.321	1
Pole4	0.00263214	-0.657509	0.029	0.282	1
Apoc1	0.00727038	-0.675224	0.176	0.436	1
Slc25a37	0.0024989	-0.678584	0	0.231	1
Gngt2	0.00309409	-0.686429	0.265	0.526	1
Ubc	0.0021245	-0.687042	0.441	0.667	1
Rasip1	0.00401424	-0.687824	0.147	0.397	1
Bod1l	0.00340654	-0.703872	0.029	0.269	1
Pttg1	0.00078358	-0.708273	0.059	0.372	1
Tinagl1	0.000179264	-0.727721	0.735	0.821	1
Fas	0.00479446	-0.743086	0.029	0.256	1
Sh3tc1	0.00503761	-0.746466	0.088	0.321	1
Clec4g	0.00171997	-0.756554	0.588	0.821	1
Amigo2	0.00547228	-0.757453	0.147	0.397	1
Hspa8	1.32237e-07	-0.774206	0.824	0.962	0.00189562
Tcn2	8.64557e-05	-0.778505	0.441	0.782	1
F8	0.00067559	-0.786811	0.235	0.615	1
Serinc3	4.51176e-06	-0.824569	0.706	0.91	0.064676
Fcgr2b	0.00118499	-0.84796	0.324	0.615	1
Dnaja1	4.47218e-05	-0.873815	0.412	0.731	0.641087
Sepp1	1.08215e-08	-0.913208	0.971	1	0.000155126
Timp3	6.90651e-05	-0.915699	0.588	0.769	0.990048
Mt1	0.00137931	-0.921181	0.176	0.474	1
Ly6a	0.000451944	-0.928108	0.441	0.744	1
Kdr	0.000885125	-0.938491	0.118	0.423	1
Klf2	2.46241e-05	-0.967038	0.529	0.808	0.352987
Oit3	0.000781664	-0.978796	0.088	0.397	1
Ly6e	8.05021e-08	-1.03189	0.676	0.923	0.001154
Cd36	0.000331351	-1.03291	0.088	0.436	1
Fmo1	0.000110131	-1.04344	0	0.346	1
Cd300lg	2.47551e-06	-1.06357	0.206	0.718	0.0354864
Gpihbp1	5.55721e-05	-1.10967	0.618	0.833	0.796626
Rps2	3.73482e-07	-1.12113	0.353	0.808	0.00535386
Mup20	0.000110131	-1.23685	0	0.346	1
Cyp4b1	4.33718e-05	-1.33644	0.059	0.449	0.621735
Dnase1l3	0.00475548	-1.67025	0.294	0.5	1
Rpl21	7.0092e-14	-1.84732	0.265	0.962	1.00477e-09

## Sheet: Sheet3
Differentially expressed genes in SEC between tumor-adjacent normal vs. naïve normal in SCID mice
gene	p_val	avg_logFC	pct.1	pct.2	p_val_adj
Lrg1	3.58108e-34	2.59221	0.725	0.026	5.13348e-30
Armcx4	1.20771e-26	1.53167	0.71	0.097	1.73125e-22
Ly6a	2.29301e-16	1.30543	0.504	0.065	3.28703e-12
Rspo3	5.30438e-05	1.28258	0.351	0.149	0.760383
Jam2	1.83071e-12	1.14191	0.649	0.253	2.62432e-08
Iigp1	2.32153e-12	0.964999	0.427	0.065	3.32791e-08
Csf2rb2	2.3657e-17	0.924932	0.389	0	3.39123e-13
ATP8	0.000494421	0.897852	0.351	0.175	1
Socs3	7.78873e-11	0.852559	0.351	0.045	1.11651e-06
Tmem176b	8.12784e-12	0.844651	0.679	0.253	1.16513e-07
Tmem176a	1.293e-11	0.822646	0.672	0.24	1.85351e-07
Rab3b	1.60303e-11	0.779213	0.328	0.026	2.29794e-07
Mt2	2.02567e-07	0.773243	0.534	0.221	0.0029038
Selp	1.41223e-12	0.766114	0.351	0.026	2.02444e-08
Il1r1	1.82681e-09	0.73597	0.42	0.097	2.61874e-05
Cd36	3.46214e-07	0.71236	0.702	0.409	0.00496298
Mt1	3.98323e-07	0.701267	0.855	0.688	0.00570997
Kit	1.66769e-06	0.697885	0.504	0.221	0.0239064
Cfh	1.68119e-05	0.694101	0.427	0.195	0.240999
F8	1.37799e-07	0.63098	0.748	0.435	0.00197535
Il6st	2.87786e-09	0.630743	0.916	0.597	4.12541e-05
Entpd1	5.58307e-08	0.630118	0.298	0.052	0.000800333
2200002D01Rik	1.02403e-06	0.613118	0.611	0.305	0.0146795
S100a8	0.000136504	0.599764	0.359	0.156	1
Plxnc1	3.19597e-06	0.582022	0.84	0.552	0.0458142
Plac8	0.000513426	0.567789	0.313	0.136	1
Rbp1	2.16277e-08	0.560002	0.298	0.045	0.000310033
Slco2a1	1.44558e-05	0.549371	0.336	0.117	0.207224
Zfp36l1	3.72556e-07	0.538603	0.695	0.357	0.00534059
Tgm2	2.3058e-06	0.534676	0.534	0.221	0.0330537
Ctsb	4.25341e-10	0.531974	0.954	0.766	6.09727e-06
C1qa	3.37758e-05	0.529761	0.366	0.136	0.484176
ND4L	0.000139328	0.527814	0.557	0.312	1
S100a11	1.0559e-05	0.52756	0.664	0.403	0.151364
1700025G04Rik	3.284e-07	0.525695	0.321	0.071	0.00470761
Itm2c	0.000184465	0.524344	0.641	0.422	1
Itga1	2.85099e-06	0.517583	0.313	0.084	0.040869
Id1	0.000519117	0.516286	0.458	0.234	1
Man1a	5.05785e-06	0.512832	0.305	0.084	0.0725042
Jak2	7.95619e-08	0.509446	0.29	0.045	0.00114052
Hpse	3.62489e-06	0.505702	0.26	0.058	0.0519627
Ctss	8.87405e-06	0.505436	0.252	0.058	0.12721
ND4	5.49585e-21	0.50435	1	1	7.8783e-17
Qsox1	5.81334e-06	0.503148	0.313	0.091	0.0833342
Hmgn2	0.000107196	0.497568	0.282	0.097	1
Thbd	0.00579375	0.49504	0.305	0.162	1
Csrp2	1.23804e-05	0.48976	0.55	0.266	0.177472
Tfpi	3.59928e-05	0.485717	0.664	0.409	0.515958
Ccdc80	5.34348e-07	0.479144	0.427	0.136	0.00765988
S100a6	3.86681e-05	0.47347	0.351	0.123	0.554307
Pabpc1	8.42048e-06	0.47205	0.695	0.37	0.120708
Fam43a	2.16034e-05	0.471718	0.481	0.201	0.309685
Lifr	0.000143952	0.47149	0.794	0.708	1
Serpina3g	4.76712e-05	0.468618	0.557	0.299	0.683366
Gja1	0.00126712	0.466191	0.282	0.123	1
Wars	7.43748e-06	0.465504	0.298	0.084	0.106616
Irf2bpl	0.000151388	0.457515	0.298	0.11	1
CYTB	2.09285e-17	0.457189	1	1	3.00011e-13
Psmd2	3.14505e-06	0.455674	0.344	0.097	0.0450843
Irgm1	1.28294e-05	0.445486	0.298	0.084	0.183909
Lgmn	6.97231e-06	0.444797	0.87	0.688	0.0999481
Pik3r1	1.9449e-05	0.444492	0.29	0.084	0.278802
Cd74	0.00329527	0.44356	0.489	0.26	1
Podxl	0.000103522	0.443132	0.473	0.227	1
COX3	7.10093e-18	0.43588	1	1	1.01792e-13
Ctla2a	6.69389e-05	0.435778	0.756	0.519	0.959568
Ifi27l2a	7.21323e-07	0.434096	0.351	0.091	0.0103402
Slx1b	0.000201981	0.426588	0.412	0.188	1
Smc6	0.00152813	0.425577	0.504	0.286	1
Mc1r	1.16918e-05	0.425172	0.542	0.247	0.167602
Top1	6.27721e-05	0.425016	0.527	0.273	0.899837
Gm4951	4.82273e-05	0.423684	0.305	0.097	0.691339
Gm15421	4.83769e-05	0.421124	0.618	0.318	0.693483
Prkacb	3.05397e-05	0.418447	0.328	0.11	0.437787
C1qtnf1	4.94209e-05	0.413191	0.733	0.468	0.708449
Rdx	0.00131502	0.409012	0.443	0.234	1
Khdrbs3	4.26221e-06	0.406203	0.282	0.065	0.0610988
Ncl	0.000476172	0.404267	0.435	0.221	1
Adam23	0.000399878	0.401736	0.573	0.331	1
Gpx1	0.000106492	0.401242	0.641	0.383	1
Lima1	0.000168262	0.400857	0.26	0.084	1
Set	0.000941464	0.399386	0.45	0.247	1
Atg7	1.25195e-05	0.397051	0.267	0.065	0.179468
Tma7	9.63397e-05	0.396376	0.634	0.325	1
Prrc2c	0.000427583	0.396179	0.412	0.195	1
Rapgef4	0.00234608	0.39581	0.527	0.299	1
Lage3	6.00354e-06	0.391163	0.328	0.091	0.0860607
Sppl2a	0.000128462	0.388928	0.26	0.084	1
Rpl36a	2.17475e-07	0.388493	0.977	0.87	0.0031175
Ehd4	2.64326e-05	0.388275	0.252	0.065	0.378911
COX2	2.96936e-15	0.386866	1	1	4.25658e-11
Creg1	0.000360628	0.386306	0.26	0.091	1
Serpina3f	0.00050138	0.386224	0.473	0.253	1
Itsn1	3.0935e-05	0.380327	0.267	0.071	0.443454
Evi5	0.00052978	0.380133	0.313	0.123	1
Tle1	0.000164731	0.375802	0.321	0.117	1
5830416I19Rik	0.000707988	0.375319	0.771	0.506	1
Rbm39	2.4511e-05	0.374444	0.656	0.318	0.351365
H2-Eb1	0.00141141	0.373901	0.321	0.136	1
Mrgpra6	6.01355e-05	0.370243	0.649	0.338	0.862042
Tyrobp	0.00255459	0.36978	0.374	0.182	1
Ninj1	0.000486912	0.367123	0.298	0.117	1
Gimap9	0.000129551	0.366373	0.328	0.123	1
ATP6	2.2085e-16	0.36554	1	1	3.16588e-12
Ybx1	0.000203735	0.35963	0.824	0.708	1
Tmem30a	0.000738585	0.359293	0.687	0.429	1
Zc3h13	0.000142347	0.358016	0.267	0.084	1
Trim30a	1.13425e-05	0.356094	0.389	0.13	0.162594
Msn	0.00170676	0.35312	0.725	0.513	1
Cebpd	0.00198443	0.351753	0.359	0.175	1
Rps19-ps3	0.00368223	0.351453	0.649	0.448	1
Clec2d	0.00043998	0.350719	0.405	0.182	1
Arpc1b	0.00162285	0.348567	0.756	0.519	1
Fus	0.000990526	0.347127	0.618	0.377	1
Npm1	0.0014504	0.344126	0.687	0.468	1
Hspa5	0.000866115	0.342777	0.573	0.331	1
2410006H16Rik	6.69257e-05	0.342568	0.412	0.162	0.95938
Wbp5	0.000439618	0.341386	0.893	0.656	1
Rpl3	0.00262202	0.340634	0.954	0.864	1
Rps2	0.00223617	0.336806	0.489	0.279	1
Xrn2	8.25703e-05	0.333953	0.26	0.078	1
Exoc8	0.000172408	0.333444	0.351	0.136	1
Fndc5	0.000739129	0.332746	0.336	0.143	1
Man2a1	0.0030229	0.330454	0.718	0.461	1
Cald1	0.00225318	0.330217	0.382	0.188	1
Hspa8	0.00435339	0.329293	0.748	0.591	1
Myo10	0.00223521	0.328731	0.603	0.37	1
Col4a2	0.00496025	0.32831	0.55	0.351	1
Rnr1	0.000948098	0.327444	0.618	0.37	1
F2r	0.0032546	0.326064	0.534	0.305	1
Smc3	0.000241653	0.323002	0.26	0.084	1
Brk1	0.000316639	0.322094	0.664	0.377	1
Pdrg1	0.000307826	0.321132	0.305	0.11	1
Rpl22l1	0.00152875	0.319948	0.817	0.643	1
Arrb1	0.000324306	0.319594	0.366	0.149	1
Crim1	0.00816413	0.319124	0.641	0.461	1
Eif2s2	0.00261578	0.314737	0.718	0.468	1
Sat1	0.00268112	0.312168	0.435	0.234	1
Sh3bgrl	0.00249385	0.31065	0.351	0.175	1
Tgfbr3	0.00104382	0.310508	0.527	0.279	1
Rplp0	0.00047202	0.30904	0.969	0.916	1
ND1	4.58019e-12	0.306893	1	1	6.56571e-08
Myh9	0.0025267	0.306528	0.389	0.208	1
Fubp1	0.000551953	0.306454	0.282	0.104	1
Clic4	0.00379274	0.305726	0.588	0.39	1
Laptm4b	0.00175017	0.305321	0.336	0.149	1
Timm8b	0.0022417	0.304938	0.405	0.201	1
Ppdpf	0.00145703	0.303733	0.321	0.143	1
Rock1	0.00119796	0.303637	0.321	0.143	1
Rps9	9.56157e-07	0.303563	0.977	0.987	0.0137065
Cmip	0.00072222	0.302372	0.305	0.123	1
Pam	0.00244511	0.300997	0.321	0.149	1
Thoc2	0.000640848	0.299838	0.321	0.13	1
Dnajc8	0.00247605	0.299398	0.504	0.266	1
Fam111a	0.00185561	0.297636	0.305	0.136	1
Ssb	0.00320259	0.296558	0.443	0.227	1
Galnt1	0.00944905	0.296142	0.313	0.156	1
Cnot6	0.00118285	0.295708	0.374	0.175	1
Ifitm3	7.38721e-06	0.290374	0.992	1	0.105896
Timm10b	0.00282922	0.289542	0.588	0.344	1
Emp3	0.00170021	0.288999	0.267	0.11	1
Herc2	0.00323804	0.288454	0.267	0.117	1
Strn3	0.00883276	0.288452	0.382	0.214	1
Gata4	0.00390787	0.288211	0.336	0.169	1
Ctsl	0.000756293	0.287802	0.947	0.896	1
Mrps21	0.0041066	0.286919	0.534	0.325	1
Tpr	0.00157409	0.285533	0.336	0.156	1
Kcnq1ot1	0.000519916	0.285403	0.305	0.117	1
Dnaja1	0.00790509	0.284029	0.435	0.247	1
Dst	0.00375582	0.279663	0.252	0.11	1
Eef1a1	0.00111699	0.279002	0.985	0.994	1
S100a9	0.00540956	0.27859	0.252	0.11	1
Ckap4	0.00303719	0.276687	0.427	0.227	1
Stat3	0.000448898	0.275611	0.305	0.11	1
Gpr146	0.00477423	0.274412	0.298	0.143	1
Litaf	0.00331887	0.273277	0.275	0.123	1
Tcea1	0.00251041	0.272515	0.305	0.13	1
Ube2n	0.00894244	0.271231	0.405	0.227	1
Gadd45g	0.00110393	0.268933	0.328	0.143	1
Srsf6	0.00853209	0.267162	0.443	0.253	1
Secisbp2l	0.000516197	0.266745	0.26	0.091	1
Ei24	0.0008988	0.265466	0.267	0.104	1
Stim2	0.00946943	0.264	0.26	0.123	1
H2-Ab1	0.00657533	0.263557	0.359	0.188	1
Rpl4	0.00978204	0.25766	0.847	0.74	1
Rpl14-ps1	0.000730934	0.257553	0.267	0.097	1
Elovl5	0.00948154	0.255599	0.252	0.117	1
Pbrm1	0.00901562	0.255509	0.504	0.299	1
Scaf11	0.00137355	0.254292	0.305	0.13	1
Cul1	0.00124668	0.251674	0.252	0.091	1
Cept1	0.00727744	0.250296	0.26	0.123	1
Cnn3	0.00426469	-0.250136	0.618	0.643	1
Cd47	0.0011765	-0.254575	0.748	0.799	1
Ndufb9	0.00415454	-0.25618	0.725	0.74	1
Srgn	0.00620121	-0.259031	0.756	0.779	1
Myct1	0.00536494	-0.264205	0.702	0.721	1
Cox6a1	7.50907e-05	-0.265967	0.954	0.968	1
Hsp90b1	0.000308049	-0.267694	0.779	0.883	1
Lamp2	0.00405192	-0.269902	0.794	0.799	1
Npr1	0.00768462	-0.270378	0.611	0.669	1
Ramp2	0.00950359	-0.27677	0.893	0.883	1
Itm2b	1.14813e-06	-0.279795	1	1	0.0164584
Crip2	0.00264595	-0.286706	0.725	0.701	1
Stab2	0.000111955	-0.287045	0.832	0.883	1
Atp6v0e	0.00148486	-0.294652	0.702	0.708	1
Tmbim6	0.0014082	-0.306662	0.702	0.721	1
Tcn2	0.00235382	-0.309535	0.718	0.792	1
Tmem88	0.00762476	-0.309725	0.473	0.552	1
Aqp1	4.83936e-08	-0.313304	1	1	0.000693723
Ppib	0.000708228	-0.320052	0.672	0.714	1
Tmed10	0.000423671	-0.322672	0.695	0.74	1
Pfdn1	0.0036677	-0.332256	0.374	0.442	1
Stab1	0.000735355	-0.336461	0.794	0.825	1
Gnas	0.00017525	-0.339669	0.802	0.864	1
Selk	8.58204e-05	-0.341128	0.756	0.812	1
Pde2a	6.88728e-05	-0.343589	0.656	0.766	0.987292
Rnf130	0.00374698	-0.345599	0.351	0.429	1
Dnase1l3	2.02009e-06	-0.349715	0.947	0.961	0.028958
Adgrf5	0.00131018	-0.352022	0.817	0.786	1
Atp5h	9.84506e-06	-0.352399	0.802	0.909	0.141129
Aass	0.00284807	-0.354216	0.275	0.403	1
Calr	5.06863e-05	-0.358437	0.74	0.838	0.726588
Cd59a	6.26458e-05	-0.359034	0.855	0.851	0.898027
Ifitm2	6.33768e-10	-0.36602	0.992	1	9.08507e-06
Ehd3	4.18096e-07	-0.366571	0.969	1	0.00599341
Sepp1	3.54903e-12	-0.373345	1	1	5.08754e-08
Ndufb10	0.00412776	-0.373986	0.473	0.519	1
H2-K1	5.19695e-06	-0.375799	0.901	0.948	0.0744983
Vamp5	0.000115172	-0.375867	0.763	0.779	1
Slc29a1	0.000139896	-0.37601	0.748	0.831	1
Taf10	0.00521937	-0.377523	0.137	0.253	1
Cmtm8	0.000380324	-0.38081	0.542	0.662	1
Arhgap31	0.000381502	-0.38088	0.58	0.636	1
Bst2	0.000138338	-0.38302	0.779	0.812	1
Hspg2	0.00131357	-0.391883	0.626	0.636	1
H2-D1	9.68381e-09	-0.397149	0.985	0.987	0.000138817
Mmrn2	0.000151577	-0.404616	0.611	0.695	1
Gpx4	3.32867e-07	-0.405304	0.885	0.974	0.00477165
Smagp	4.17458e-05	-0.412118	0.641	0.747	0.598426
Fam167b	3.47373e-05	-0.413349	0.893	0.896	0.497959
Tspan14	0.00187113	-0.416083	0.237	0.351	1
Sod1	0.000870968	-0.418256	0.504	0.604	1
Cxcl16	6.57172e-05	-0.419299	0.588	0.669	0.942056
Gchfr	0.00218193	-0.420295	0.466	0.539	1
Dhrs3	0.00092975	-0.421857	0.534	0.617	1
Gas6	0.00230574	-0.422578	0.473	0.558	1
Klf2	9.93956e-05	-0.427335	0.511	0.675	1
Tmem204	0.00377297	-0.427504	0.557	0.571	1
Cntfr	0.00131035	-0.429561	0.153	0.286	1
Cnksr3	0.00849829	-0.430868	0.191	0.292	1
Cd300lg	0.00106102	-0.431377	0.649	0.688	1
Ccnd1	0.00138202	-0.431658	0.244	0.383	1
Rabac1	2.9479e-05	-0.434058	0.695	0.708	0.422581
Fermt2	0.00613433	-0.43409	0.397	0.468	1
Clec4g	3.17648e-09	-0.434115	0.992	1	4.55348e-05
Laptm4a	2.13875e-06	-0.434687	0.817	0.877	0.0306589
Oit3	1.90666e-06	-0.43539	0.779	0.838	0.027332
Med28	0.000264734	-0.438861	0.328	0.461	1
1110038F14Rik	0.0039006	-0.444593	0.313	0.409	1
Sptan1	0.00027057	-0.45532	0.26	0.435	1
2810025M15Rik	0.000894089	-0.455452	0.58	0.617	1
Timp3	0.000743459	-0.456857	0.412	0.545	1
Cyp26b1	0.000251985	-0.460127	0.107	0.279	1
Rhoc	0.000134208	-0.46494	0.473	0.597	1
Txnip	5.46599e-08	-0.465774	0.786	0.903	0.00078355
Apoa2	0.00165083	-0.465783	0.137	0.266	1
Hint2	0.00149974	-0.471871	0.267	0.383	1
Eva1b	0.000163343	-0.478939	0.557	0.617	1
Gstm1	0.00420113	-0.48518	0.16	0.273	1
Slc9a3r2	0.00497365	-0.485425	0.328	0.403	1
Sgk1	0.000512579	-0.489464	0.603	0.708	1
Cnih1	0.000161493	-0.500907	0.237	0.39	1
Icam2	3.09936e-05	-0.503171	0.481	0.617	0.444294
Yif1b	0.00315355	-0.503678	0.221	0.344	1
Apoe	7.22584e-12	-0.506914	1	1	1.03582e-07
Spp1	3.13505e-05	-0.515064	0.305	0.474	0.44941
Snrk	1.20623e-08	-0.523113	0.618	0.799	0.000172913
Cd81	2.23885e-09	-0.525199	0.954	0.955	3.2094e-05
P2rx4	0.00189057	-0.558212	0.13	0.253	1
Cyp4b1	5.93548e-07	-0.582258	0.626	0.76	0.00850851
Nrp1	2.83731e-13	-0.589574	0.931	0.981	4.06729e-09
Igfbp4	4.34014e-15	-0.602826	0.847	0.961	6.22159e-11
Tm4sf1	7.14955e-07	-0.606761	0.626	0.766	0.0102489
Dusp1	1.11756e-05	-0.609075	0.29	0.481	0.160202
Khk	5.02912e-05	-0.616748	0.145	0.325	0.720924
Lgals1	9.29185e-07	-0.632242	0.748	0.825	0.0133199
Gpihbp1	6.47725e-15	-0.636332	0.947	0.981	9.28514e-11
Tmem205	2.98422e-08	-0.692073	0.275	0.526	0.000427788
Ppap2a	1.06423e-10	-0.723957	0.878	0.935	1.52558e-06
Tinagl1	7.25839e-15	-0.739303	0.74	0.948	1.04049e-10
Mgll	1.95317e-09	-0.740443	0.382	0.61	2.79987e-05
Ppap2b	5.88133e-19	-0.744266	0.847	0.974	8.43089e-15
Cldn5	5.1228e-13	-0.783532	0.641	0.883	7.34353e-09
Ltbp4	1.75602e-12	-1.0622	0.244	0.591	2.51726e-08

## Sheet: Sheet4
Differentially expressed genes in CV between tumor-adjacent normal vs. naïve normal in C57BL/6 mice
gene	p_val	avg_logFC	pct.1	pct.2	p_val_adj	cluster
Rpl21	2.37124e-17	1.84732	0.962	0.265	3.39917e-13	3
Dnase1l3	0.000261251	1.67025	0.5	0.294	1	3
Mgp	4.00961e-06	1.66317	0.441	0.038	0.0574777	2
Lrg1	1.71201e-12	1.62021	0.941	0.397	2.45416e-08	2
Serpina3h	2.18886e-08	1.48509	0.471	0.013	0.000313773	2
Cyp4b1	3.83994e-05	1.33644	0.449	0.059	0.550456	3
Cpe	0.000225432	1.28871	0.353	0.051	1	2
Ackr1	4.9338e-07	1.24726	0.353	0	0.0070726	2
Mup20	3.86387e-05	1.23685	0.346	0	0.553886	3
Serpina3n	7.57523e-07	1.17817	0.559	0.077	0.0108591	2
Rps2	1.13611e-06	1.12113	0.808	0.353	0.0162861	3
Gpihbp1	1.71148e-05	1.10967	0.833	0.618	0.245341	3
Cd300lg	5.08827e-06	1.06357	0.718	0.206	0.0729404	3
Fmo1	3.86387e-05	1.04344	0.346	0	0.553886	3
Cd36	0.000907531	1.03291	0.436	0.088	1	3
Ly6e	1.29928e-07	1.03189	0.923	0.676	0.00186252	3
Iigp1	0.0017407	0.994032	0.385	0.206	1	3
Oit3	0.00206741	0.978796	0.397	0.088	1	3
Cirbp	0.000382958	0.977534	0.382	0.103	1	2
Crip1	2.3906e-07	0.971378	0.971	0.603	0.00342692	2
Klf2	2.52436e-05	0.967038	0.808	0.529	0.361867	3
Cd34	2.67666e-05	0.953968	0.294	0.038	0.3837	2
Kdr	0.00201274	0.938491	0.423	0.118	1	3
Cyp1b1	0.00471683	0.929738	0.471	0.154	1	2
Ly6a	0.00342637	0.928108	0.744	0.441	1	3
Mt1	0.00170511	0.921181	0.474	0.176	1	3
Timp3	1.02598e-05	0.915699	0.769	0.588	0.147074	3
Stab2	0.00174673	0.91417	0.256	0.059	1	3
Sepp1	7.66898e-09	0.913208	1	0.971	0.000109935	3
Fndc1	0.00027445	0.899495	0.265	0.026	1	2
Glo1	1.12756e-05	0.880939	0.765	0.308	0.161636	2
Dnaja1	0.000127289	0.873815	0.731	0.412	1	3
Serpinb9b	0.00600318	0.87132	0.235	0.026	1	2
Fcgr2b	0.00897773	0.84796	0.615	0.324	1	3
Serinc3	2.05143e-05	0.824569	0.91	0.706	0.294072	3
H2-K2	3.94774e-05	0.812957	0.412	0.051	0.565909	2
Plac8	0.000389171	0.807953	0.735	0.474	1	2
Sema3d	0.00632809	0.802609	0.294	0.077	1	2
Gda	0.000251031	0.8006	0.324	0.026	1	2
Scand1	0.00182055	0.797491	0.588	0.244	1	2
F8	0.000831087	0.786811	0.615	0.235	1	3
Fstl1	0.00637814	0.781245	0.471	0.205	1	2
Tcn2	0.00103573	0.778505	0.782	0.441	1	3
Plscr2	0.000897827	0.775294	0.382	0.064	1	2
Hspa8	2.12967e-07	0.774206	0.962	0.824	0.00305288	3
Ednrb	4.20178e-05	0.766597	0.324	0.026	0.602325	2
Sh3tc1	0.00224971	0.746466	0.321	0.088	1	3
Sorbs2	0.00143965	0.737082	0.294	0.051	1	2
Irf7	0.00231006	0.736178	0.218	0.059	1	3
Tinagl1	6.41696e-05	0.727721	0.821	0.735	0.919871	3
Jam2	3.43263e-05	0.711793	0.971	0.859	0.492068	2
Pttg1	0.00261293	0.708273	0.372	0.059	1	3
Ifit3	1.19379e-05	0.705021	0.218	0.059	0.17113	3
1600012H06Rik	0.00114829	0.703468	0.353	0.064	1	2
Ltbp1	0.00223083	0.703335	0.265	0.013	1	2
ND6	0.00932182	0.690008	0.382	0.115	1	2
Rasip1	0.00529053	0.687824	0.397	0.147	1	3
Ubc	0.00233821	0.687042	0.667	0.441	1	3
Stk3	0.000147232	0.687018	0.265	0.038	1	2
Gngt2	0.00266511	0.686429	0.526	0.265	1	3
Cd200	0.00148597	0.686168	0.559	0.218	1	2
Sra1	0.00806646	0.683252	0.412	0.128	1	2
Lgals3	0.000378128	0.679222	0.265	0.051	1	2
Slc25a37	0.00232125	0.678584	0.231	0	1	3
Ablim1	0.00133963	0.675311	0.324	0.077	1	2
Ppap2b	0.002271	0.674334	0.718	0.588	1	3
Selp	0.000293483	0.673341	0.676	0.269	1	2
St3gal4	0.00089951	0.658031	0.824	0.474	1	2
Fxyd5	0.0075748	0.646713	0.588	0.256	1	2
Ocel1	0.00941187	0.64643	0.265	0.051	1	2
Ptprr	0.00861722	0.64219	0.294	0.077	1	2
Rpl29	0.000825121	0.630434	0.769	0.618	1	3
Clec1b	0.00919926	0.620757	0.205	0.059	1	3
Smim12	0.00793792	0.616175	0.382	0.179	1	2
Sipa1	0.00474147	0.609847	0.282	0.059	1	3
Mpzl2	0.000150944	0.607385	0.265	0.013	1	2
Acin1	0.00531678	0.60702	0.205	0	1	3
Csrp2	0.00386697	0.60458	0.676	0.564	1	2
Lst1	1.73961e-05	0.602492	0.294	0.026	0.249373	2
Psmd8	0.00919875	0.599649	0.346	0.118	1	3
Hsp90ab1	0.000280062	0.597943	0.91	0.853	1	3
Arl6ip1	0.00619485	0.593614	0.692	0.471	1	3
Dnajc15	0.00740819	0.592632	0.235	0.09	1	2
S100a8	0.00141439	0.590156	0.265	0.026	1	2
Lgmn	0.00282877	0.587628	0.538	0.441	1	3
Snx2	0.00246436	0.580368	0.41	0.265	1	3
Aldh2	0.00727299	0.564922	0.667	0.529	1	3
Bst2	0.00831326	0.564236	0.885	0.676	1	3
Lamp2	0.00167771	0.556679	0.641	0.5	1	3
Kank3	0.000336501	0.555281	0.41	0.088	1	3
Pxdc1	0.00880218	0.55443	0.295	0.059	1	3
Cdkn2c	0.000129785	0.547387	0.265	0.103	1	2
Ywhaq	0.00965056	0.53571	0.706	0.372	1	2
Dnm2	0.0094266	0.53532	0.244	0.088	1	3
Dynll1	0.00490224	0.534931	0.872	0.647	1	3
Nrp1	0.000883923	0.53389	0.936	0.735	1	3
Chmp5	0.00445302	0.53385	0.346	0.176	1	3
Elk3	0.00996291	0.533314	0.731	0.529	1	3
Tpst2	0.00987775	0.523469	0.667	0.324	1	3
B2m	6.11896e-07	0.519913	1	1	0.00877153	3
Apoe	0.00692332	0.516983	1	0.941	1	3
H3f3b	1.62552e-05	0.511475	0.971	0.936	0.233019	2
H2-Ab1	0.00744028	0.510448	0.735	0.397	1	2
Actg1	0.00999038	0.510276	0.882	0.782	1	2
Mrpl17	0.00713991	0.505064	0.529	0.205	1	2
Calcrl	0.00392643	0.496428	0.794	0.782	1	2
Csnk1e	0.00375406	0.489667	0.205	0.059	1	3
H2-DMa	0.00208462	0.489602	0.235	0.026	1	2
Tuba1b	0.00378189	0.485414	0.667	0.559	1	3
Dnajb6	0.00142046	0.480527	0.308	0.147	1	3
Tyrobp	0.000607119	0.476409	0.282	0.265	1	3
Fabp1	0.00685049	0.474115	0.353	0.09	1	2
Hs3st1	0.00867986	0.4731	0.382	0.128	1	2
Nsmce4a	0.00539548	0.451618	0.282	0.176	1	3
Rps14	0.00349939	0.442586	0.987	0.941	1	3
Prss23	0.00464347	0.440871	0.385	0.5	1	3
Rpl39	0.000327082	0.440792	0.971	0.949	1	2
Arid5b	0.0063555	0.440277	0.265	0.103	1	2
Atxn7l3b	0.00349442	0.432675	0.603	0.559	1	3
Malat1	0.00290132	0.424161	1	1	1	3
2310045N01Rik	0.00789241	0.41913	0.235	0.038	1	2
Cst3	0.0009259	0.415058	0.949	1	1	3
Id2	0.00399971	0.41291	0.882	0.603	1	2
Pfn1	0.00349177	0.40249	1	0.846	1	2
Rpl10	8.20329e-05	0.39922	1	0.897	1	2
Rpl41	0.000612413	0.396599	1	1	1	2
Ddit4	0.00809586	0.395955	0.205	0.088	1	3
Tex264	0.00155737	0.39015	0.231	0.176	1	3
Grk5	0.00712732	0.35633	0.206	0.026	1	2
Thrap3	0.00676082	0.34498	0.235	0.154	1	2
Spata6	0.00558839	0.341731	0.235	0.09	1	2
Litaf	0.00346485	0.338494	0.206	0.09	1	2
Etf1	0.00275112	0.338437	0.205	0.176	1	3
Cox8a	0.00458375	0.321085	1	0.846	1	2
Prmt1	0.00372436	0.316383	0.353	0.128	1	2
Ncl	0.00603004	0.300584	0.269	0.294	1	3
Apoa1bp	0.00417398	0.293089	0.294	0.244	1	2
Rac2	0.00528516	0.284697	0.179	0.206	1	3
Rapgef4	0.00609786	0.256147	0.487	0.529	1	3
Rps29	0.000652514	0.255239	1	1	1	2
Smarca2	0.00480264	0.250269	0.206	0.231	1	2
Smarca2	0.00480264	-0.250269	0.231	0.206	1	3
Rps29	0.000652514	-0.255239	1	1	1	3
Rapgef4	0.00609786	-0.256147	0.529	0.487	1	2
Rac2	0.00528516	-0.284697	0.206	0.179	1	2
Apoa1bp	0.00417398	-0.293089	0.244	0.294	1	3
Ncl	0.00603004	-0.300584	0.294	0.269	1	2
Prmt1	0.00372436	-0.316383	0.128	0.353	1	3
Cox8a	0.00458375	-0.321085	0.846	1	1	3
Etf1	0.00275112	-0.338437	0.176	0.205	1	2
Litaf	0.00346485	-0.338494	0.09	0.206	1	3
Spata6	0.00558839	-0.341731	0.09	0.235	1	3
Thrap3	0.00676082	-0.34498	0.154	0.235	1	3
Grk5	0.00712732	-0.35633	0.026	0.206	1	3
Tex264	0.00155737	-0.39015	0.176	0.231	1	2
Ddit4	0.00809586	-0.395955	0.088	0.205	1	2
Rpl41	0.000612413	-0.396599	1	1	1	3
Rpl10	8.20329e-05	-0.39922	0.897	1	1	3
Pfn1	0.00349177	-0.40249	0.846	1	1	3
Id2	0.00399971	-0.41291	0.603	0.882	1	3
Cst3	0.0009259	-0.415058	1	0.949	1	2
2310045N01Rik	0.00789241	-0.41913	0.038	0.235	1	3
Malat1	0.00290132	-0.424161	1	1	1	2
Atxn7l3b	0.00349442	-0.432675	0.559	0.603	1	2
Arid5b	0.0063555	-0.440277	0.103	0.265	1	3
Rpl39	0.000327082	-0.440792	0.949	0.971	1	3
Prss23	0.00464347	-0.440871	0.5	0.385	1	2
Rps14	0.00349939	-0.442586	0.941	0.987	1	2
Nsmce4a	0.00539548	-0.451618	0.176	0.282	1	2
Hs3st1	0.00867986	-0.4731	0.128	0.382	1	3
Fabp1	0.00685049	-0.474115	0.09	0.353	1	3
Tyrobp	0.000607119	-0.476409	0.265	0.282	1	2
Dnajb6	0.00142046	-0.480527	0.147	0.308	1	2
Tuba1b	0.00378189	-0.485414	0.559	0.667	1	2
H2-DMa	0.00208462	-0.489602	0.026	0.235	1	3
Csnk1e	0.00375406	-0.489667	0.059	0.205	1	2
Calcrl	0.00392643	-0.496428	0.782	0.794	1	3
Mrpl17	0.00713991	-0.505064	0.205	0.529	1	3
Actg1	0.00999038	-0.510276	0.782	0.882	1	3
H2-Ab1	0.00744028	-0.510448	0.397	0.735	1	3
H3f3b	1.62552e-05	-0.511475	0.936	0.971	0.233019	3
Apoe	0.00692332	-0.516983	0.941	1	1	2
B2m	6.11896e-07	-0.519913	1	1	0.00877153	2
Tpst2	0.00987775	-0.523469	0.324	0.667	1	2
Elk3	0.00996291	-0.533314	0.529	0.731	1	2
Chmp5	0.00445302	-0.53385	0.176	0.346	1	2
Nrp1	0.000883923	-0.53389	0.735	0.936	1	2
Dynll1	0.00490224	-0.534931	0.647	0.872	1	2
Dnm2	0.0094266	-0.53532	0.088	0.244	1	2
Ywhaq	0.00965056	-0.53571	0.372	0.706	1	3
Cdkn2c	0.000129785	-0.547387	0.103	0.265	1	3
Pxdc1	0.00880218	-0.55443	0.059	0.295	1	2
Kank3	0.000336501	-0.555281	0.088	0.41	1	2
Lamp2	0.00167771	-0.556679	0.5	0.641	1	2
Bst2	0.00831326	-0.564236	0.676	0.885	1	2
Aldh2	0.00727299	-0.564922	0.529	0.667	1	2
Snx2	0.00246436	-0.580368	0.265	0.41	1	2
Lgmn	0.00282877	-0.587628	0.441	0.538	1	2
S100a8	0.00141439	-0.590156	0.026	0.265	1	3
Dnajc15	0.00740819	-0.592632	0.09	0.235	1	3
Arl6ip1	0.00619485	-0.593614	0.471	0.692	1	2
Hsp90ab1	0.000280062	-0.597943	0.853	0.91	1	2
Psmd8	0.00919875	-0.599649	0.118	0.346	1	2
Lst1	1.73961e-05	-0.602492	0.026	0.294	0.249373	3
Csrp2	0.00386697	-0.60458	0.564	0.676	1	3
Acin1	0.00531678	-0.60702	0	0.205	1	2
Mpzl2	0.000150944	-0.607385	0.013	0.265	1	3
Sipa1	0.00474147	-0.609847	0.059	0.282	1	2
Smim12	0.00793792	-0.616175	0.179	0.382	1	3
Clec1b	0.00919926	-0.620757	0.059	0.205	1	2
Rpl29	0.000825121	-0.630434	0.618	0.769	1	2
Ptprr	0.00861722	-0.64219	0.077	0.294	1	3
Ocel1	0.00941187	-0.64643	0.051	0.265	1	3
Fxyd5	0.0075748	-0.646713	0.256	0.588	1	3
St3gal4	0.00089951	-0.658031	0.474	0.824	1	3
Selp	0.000293483	-0.673341	0.269	0.676	1	3
Ppap2b	0.002271	-0.674334	0.588	0.718	1	2
Ablim1	0.00133963	-0.675311	0.077	0.324	1	3
Slc25a37	0.00232125	-0.678584	0	0.231	1	2
Lgals3	0.000378128	-0.679222	0.051	0.265	1	3
Sra1	0.00806646	-0.683252	0.128	0.412	1	3
Cd200	0.00148597	-0.686168	0.218	0.559	1	3
Gngt2	0.00266511	-0.686429	0.265	0.526	1	2
Stk3	0.000147232	-0.687018	0.038	0.265	1	3
Ubc	0.00233821	-0.687042	0.441	0.667	1	2
Rasip1	0.00529053	-0.687824	0.147	0.397	1	2
ND6	0.00932182	-0.690008	0.115	0.382	1	3
Ltbp1	0.00223083	-0.703335	0.013	0.265	1	3
1600012H06Rik	0.00114829	-0.703468	0.064	0.353	1	3
Ifit3	1.19379e-05	-0.705021	0.059	0.218	0.17113	2
Pttg1	0.00261293	-0.708273	0.059	0.372	1	2
Jam2	3.43263e-05	-0.711793	0.859	0.971	0.492068	3
Tinagl1	6.41696e-05	-0.727721	0.735	0.821	0.919871	2
Irf7	0.00231006	-0.736178	0.059	0.218	1	2
Sorbs2	0.00143965	-0.737082	0.051	0.294	1	3
Sh3tc1	0.00224971	-0.746466	0.088	0.321	1	2
Ednrb	4.20178e-05	-0.766597	0.026	0.324	0.602325	3
Hspa8	2.12967e-07	-0.774206	0.824	0.962	0.00305288	2
Plscr2	0.000897827	-0.775294	0.064	0.382	1	3
Tcn2	0.00103573	-0.778505	0.441	0.782	1	2
Fstl1	0.00637814	-0.781245	0.205	0.471	1	3
F8	0.000831087	-0.786811	0.235	0.615	1	2
Scand1	0.00182055	-0.797491	0.244	0.588	1	3
Gda	0.000251031	-0.8006	0.026	0.324	1	3
Sema3d	0.00632809	-0.802609	0.077	0.294	1	3
Plac8	0.000389171	-0.807953	0.474	0.735	1	3
H2-K2	3.94774e-05	-0.812957	0.051	0.412	0.565909	3
Serinc3	2.05143e-05	-0.824569	0.706	0.91	0.294072	2
Fcgr2b	0.00897773	-0.84796	0.324	0.615	1	2
Serpinb9b	0.00600318	-0.87132	0.026	0.235	1	3
Dnaja1	0.000127289	-0.873815	0.412	0.731	1	2
Glo1	1.12756e-05	-0.880939	0.308	0.765	0.161636	3
Fndc1	0.00027445	-0.899495	0.026	0.265	1	3
Sepp1	7.66898e-09	-0.913208	0.971	1	0.000109935	2
Stab2	0.00174673	-0.91417	0.059	0.256	1	2
Timp3	1.02598e-05	-0.915699	0.588	0.769	0.147074	2
Mt1	0.00170511	-0.921181	0.176	0.474	1	2
Ly6a	0.00342637	-0.928108	0.441	0.744	1	2
Cyp1b1	0.00471683	-0.929738	0.154	0.471	1	3
Kdr	0.00201274	-0.938491	0.118	0.423	1	2
Cd34	2.67666e-05	-0.953968	0.038	0.294	0.3837	3
Klf2	2.52436e-05	-0.967038	0.529	0.808	0.361867	2
Crip1	2.3906e-07	-0.971378	0.603	0.971	0.00342692	3
Cirbp	0.000382958	-0.977534	0.103	0.382	1	3
Oit3	0.00206741	-0.978796	0.088	0.397	1	2
Iigp1	0.0017407	-0.994032	0.206	0.385	1	2
Ly6e	1.29928e-07	-1.03189	0.676	0.923	0.00186252	2
Cd36	0.000907531	-1.03291	0.088	0.436	1	2
Fmo1	3.86387e-05	-1.04344	0	0.346	0.553886	2
Cd300lg	5.08827e-06	-1.06357	0.206	0.718	0.0729404	2
Gpihbp1	1.71148e-05	-1.10967	0.618	0.833	0.245341	2
Rps2	1.13611e-06	-1.12113	0.353	0.808	0.0162861	2
Serpina3n	7.57523e-07	-1.17817	0.077	0.559	0.0108591	3
Mup20	3.86387e-05	-1.23685	0	0.346	0.553886	2
Ackr1	4.9338e-07	-1.24726	0	0.353	0.0070726	3
Cpe	0.000225432	-1.28871	0.051	0.353	1	3
Hba-a1	1.73874e-19	-1.32945	0.026	0.824	2.49249e-15	3
Cyp4b1	3.83994e-05	-1.33644	0.059	0.449	0.550456	2
Hba-a2	2.07019e-17	-1.46136	0.051	0.853	2.96762e-13	3
Serpina3h	2.18886e-08	-1.48509	0.013	0.471	0.000313773	3
Lrg1	1.71201e-12	-1.62021	0.397	0.941	2.45416e-08	3
Mgp	4.00961e-06	-1.66317	0.038	0.441	0.0574777	3
Dnase1l3	0.000261251	-1.67025	0.294	0.5	1	2
Rpl21	2.37124e-17	-1.84732	0.265	0.962	3.39917e-13	2
Hbb-bt	2.47775e-23	-2.64186	0.038	0.941	3.55186e-19	3
Hbb-bs	2.26129e-45	-3.2788	0.128	0.941	3.24156e-41	3

## Sheet: Sheet5
Comparison of tumor EC gene expression profile between C57BL/6 and SCID mice
gene	p_val	avg_logFC	pct.C57BL/6	pct.SCID	p_val_adj
Rpl21	7.45061e-15	-2.23296	0.463	0.848	1.06805e-10
Rps2	3.46214e-17	-1.9176	0.704	0.964	4.96298e-13
Rpl29	3.92009e-15	-1.07849	0.889	0.991	5.61945e-11
Ubc	6.34236e-08	-1.01921	0.667	0.83	0.000909177
Rps14	6.05976e-16	-0.796964	1	1	8.68667e-12
Ms4a6d	9.35516e-07	-0.792145	0.148	0.509	0.0134106
Rps28	9.92591e-11	-0.646277	1	1	1.42288e-06
Hspa8	1.40767e-06	-0.505588	0.963	1	0.020179
Arl2bp	1.22399e-06	-0.485608	0.093	0.5	0.0175459
Tmsb10	1.98471e-06	-0.48339	1	1	0.0284509
Chchd2	7.49749e-07	-0.381462	0.944	1	0.0107477
Rps19	1.07616e-07	-0.329923	1	1	0.00154268
Rpl35a	5.06507e-07	-0.305168	1	1	0.00726078
ND1	3.2942e-06	0.363877	1	1	0.0472224
Trim12c	2.57977e-06	0.367581	0.352	0.071	0.036981
Herc1	1.43238e-06	0.431787	0.685	0.295	0.0205331
Mfap1a	2.16387e-09	0.434236	0.519	0.107	3.1019e-05
Gbp7	2.76392e-07	0.434563	0.63	0.241	0.00396208
ND5	1.17734e-06	0.479711	0.926	0.652	0.0168772
Mrps26	3.09696e-07	0.485629	0.815	0.518	0.0044395
Spp1	1.8044e-07	0.519268	0.87	0.509	0.0025866
H2-K1	6.22569e-07	0.53856	0.981	0.786	0.00892452
H2-K2	1.56031e-07	0.544551	0.407	0.08	0.00223671
Ifi44	1.02518e-07	0.56997	0.537	0.152	0.00146959
Alad	3.04288e-06	0.577396	0.796	0.509	0.0436197
Cap1	1.68078e-10	0.592238	0.796	0.304	2.4094e-06
Rnr1	1.91578e-07	0.634989	0.815	0.5	0.00274626
Mndal	9.03251e-09	0.666234	0.815	0.375	0.000129481
Adamts4	1.85955e-07	0.678912	0.593	0.223	0.00266567
Rnr2	6.75034e-09	0.746774	1	0.893	9.67661e-05
ATP8	8.77651e-07	0.891833	0.5	0.188	0.0125811
Ifi203	6.46411e-12	0.955248	0.852	0.348	9.2663e-08
Glo1	5.84749e-16	0.958597	0.944	0.768	8.38238e-12

## Sheet: Sheet6
Comparison of tumor EC gene expression profile between BALB/c and SCID mice
gene	p_val	avg_logFC	pct.1	pct.2	p_val_adj
Serpina3h	1.17751e-07	0.854266	0.448	0.019	0.00168796
Rpl37	2.50371e-06	0.387811	1	1	0.0358906
