# Supplementary material for: Heterogeneity and chimerism of endothelial cells revealed by single-cell transcriptome in orthotopic liver tumors
Source: Angiogenesis. 2020 May 21;23(4):581–97. doi: 10.1007/s10456-020-09727-9 (PMC7525283; doi:10.1007/s10456-020-09727-9)
Supplement: Supplementary file 4 — Supplementary material 4 (XLSX 33.4 kb) [file 10456_2020_9727_MOESM4_ESM.xlsx]

## Sheet: Sheet1
Comparison in tumor ECs between intrahepatic-grown and subcu-implanted HT-29 tumors
gene	p_val	avg_logFC	pct.1	pct.2	p_val_adj
COX3	2.84479e-23	3.6028	0.125	0.996	4.39662e-19
ATP6	6.51896e-23	3.58442	0.05	0.996	1.00751e-18
COX2	1.41005e-23	3.46675	0.025	0.996	2.17924e-19
COX1	2.89523e-23	3.14427	0.325	0.996	4.47458e-19
Rpl10	1.23635e-23	2.96959	0.05	0.996	1.91079e-19
Rpl36	8.87649e-24	2.9588	0.05	0.996	1.37186e-19
Rpl3	2.49834e-23	2.94989	0.075	0.996	3.86119e-19
Ppia	5.59703e-23	2.93298	0.1	0.996	8.65021e-19
Actg1	1.18114e-22	2.86303	0.05	0.991	1.82545e-18
Rps23	2.32578e-22	2.85752	0.05	0.996	3.59449e-18
Rps7	2.26372e-23	2.85041	0.1	0.991	3.49857e-19
Rpl13	1.68481e-23	2.84703	0.475	0.996	2.60387e-19
Rps27a	1.61004e-23	2.81279	0.1	0.996	2.48832e-19
Rps29	7.34358e-22	2.76396	0.05	0.996	1.13495e-17
Rpl23a	9.83121e-23	2.73446	0.025	0.996	1.51941e-18
Tpt1	8.45483e-23	2.72314	0.05	0.996	1.30669e-18
Rpl19	1.37403e-23	2.70962	0.175	0.996	2.12356e-19
Rpl24	1.15591e-23	2.6755	0.125	0.996	1.78646e-19
Rpl9	2.99752e-22	2.63128	0.025	0.987	4.63267e-18
Rps28	2.13116e-23	2.62028	0.325	0.996	3.2937e-19
Fau	1.19713e-23	2.61425	0.35	0.996	1.85016e-19
Rps18	6.1733e-22	2.5912	0.4	0.996	9.54083e-18
Hspa8	3.03969e-23	2.57997	0.025	0.996	4.69785e-19
Rpl17	2.50176e-22	2.57819	0.15	0.991	3.86647e-18
Rps17	6.35864e-23	2.55746	0.175	0.991	9.82728e-19
Rps6	7.12444e-22	2.55467	0.25	0.987	1.10108e-17
Rpl28	3.03969e-23	2.54399	0.025	0.996	4.69785e-19
Rpl10a	6.804e-23	2.53866	0.125	0.978	1.05156e-18
Rps13	1.23661e-23	2.52923	0.075	0.996	1.91118e-19
Rpl27	6.35864e-23	2.52017	0.175	0.991	9.82728e-19
Rpl35a	9.59388e-23	2.51839	0.15	0.996	1.48273e-18
Uba52	1.77725e-22	2.51081	0.75	0.996	2.74673e-18
Rpl6	2.01231e-22	2.49738	0.45	0.996	3.11002e-18
Rpl38	1.16835e-22	2.46357	0.1	0.996	1.80568e-18
Rpl36a	9.36201e-22	2.39144	0.1	0.991	1.4469e-17
Rpl15	3.49977e-22	2.39002	0.375	0.996	5.4089e-18
Rpl11	6.03743e-23	2.36812	0.35	0.996	9.33085e-19
Rpl7a	5.54893e-23	2.19783	0.025	0.978	8.57587e-19
Rpl18a	2.9559e-23	2.15272	0.825	1	4.56834e-19
Atp5l	4.59559e-23	2.13926	0.025	0.991	7.10249e-19
Rpl27a	1.45846e-22	2.11137	0.45	0.996	2.25405e-18
Rpl31	7.47444e-22	2.06784	0.325	0.991	1.15518e-17
Rpl7	2.108e-22	2.06714	0.5	0.991	3.25791e-18
Rps12	1.53242e-21	2.02219	0.025	0.987	2.36835e-17
Hmgb1	3.18197e-21	2.01795	0.075	0.974	4.91774e-17
Gapdh	1.10168e-20	1.9967	0.025	0.944	1.70264e-16
Rpl12	2.07712e-21	1.92715	0.15	0.966	3.21019e-17
Sec61g	3.14191e-22	1.90873	0.025	0.966	4.85582e-18
Clu	3.93249e-16	1.88364	0.175	0.866	6.07766e-12	stress related
Rbm3	1.91717e-20	1.8749	0.125	0.966	2.96299e-16
Sumo2	3.87257e-22	1.8004	0.025	0.987	5.98505e-18
Rpl5	1.77033e-19	1.61602	0.1	0.957	2.73605e-15
Erh	6.22352e-20	1.61457	0.2	0.953	9.61845e-16
ND3	2.29044e-19	1.61164	0.025	0.922	3.53987e-15
Rps16	1.78286e-22	1.60977	0.975	1	2.75541e-18
Serf2	4.33639e-21	1.58637	0.725	0.996	6.70189e-17
Rpl18	5.11814e-21	1.56551	0.725	0.996	7.91009e-17
Apoe	8.49978e-13	1.55587	0.125	0.767	1.31364e-08
Atp5g2	9.68649e-20	1.54965	0.05	0.918	1.49705e-15
Atp5g1	2.84214e-19	1.52215	0.05	0.931	4.39253e-15
Tomm20	5.52588e-20	1.51956	0	0.901	8.54025e-16
Morf4l1	1.63175e-18	1.50376	0.1	0.892	2.52187e-14
Rps2	7.83161e-17	1.48245	0.025	0.836	1.21037e-12
Rpl35	1.06414e-22	1.46734	0.975	1	1.64462e-18
Pfn1	6.12341e-21	1.46674	0.875	1	9.46373e-17
Rps15a-ps6	6.01364e-18	1.45102	0.375	0.94	9.29408e-14
Jund	1.29319e-14	1.43337	0.05	0.784	1.99862e-10
Cox5a	2.76213e-18	1.43219	0.225	0.927	4.26887e-14
Malat1	9.91779e-15	1.41072	1	1	1.53279e-10
Cycs	3.11851e-18	1.40846	0.175	0.922	4.81966e-14
Pgk1	7.95237e-15	1.37282	0.075	0.784	1.22904e-10
Ccdc85b	9.89243e-17	1.33725	0.1	0.922	1.52887e-12
Hnrnpa3	7.06956e-17	1.31583	0.1	0.841	1.0926e-12
Igfbp7	6.44382e-14	1.31475	0.975	0.991	9.95892e-10
Rpsa	8.28776e-19	1.29854	0.725	0.996	1.28087e-14
Tax1bp3	5.14331e-17	1.29751	0.025	0.849	7.94898e-13
H2afz	2.49547e-13	1.29617	0.55	0.944	3.85674e-09
Ube2i	1.97574e-17	1.29548	0.025	0.862	3.0535e-13
Ybx1	2.68346e-15	1.29458	0.45	0.983	4.14729e-11
H2afj	6.28038e-17	1.2928	0.1	0.905	9.70632e-13
Itm2b	6.78193e-16	1.29227	0.975	0.996	1.04815e-11
Tgfb1	3.23861e-14	1.2765	0.025	0.763	5.00527e-10
Clta	1.04369e-17	1.2756	0.2	0.914	1.61302e-13
Ssbp4	3.72691e-16	1.27079	0	0.793	5.75994e-12
Usmg5	1.65631e-17	1.26983	0.275	0.918	2.55983e-13
Gm15421	2.7602e-14	1.2616	0.05	0.75	4.26589e-10
Scand1	1.37854e-16	1.25224	0.025	0.828	2.13053e-12
Ywhah	1.29037e-15	1.24713	0.475	0.905	1.99427e-11
Rps25	1.42294e-20	1.24464	0.9	1	2.19915e-16
Ppp1r2	3.31343e-15	1.24407	0.15	0.879	5.1209e-11
Tmed2	4.49777e-16	1.24213	0.25	0.892	6.9513e-12
Rpl37rt	1.25116e-18	1.22743	0.925	0.991	1.93366e-14
Junb	3.65906e-13	1.22492	0.225	0.862	5.65508e-09
Ppp1cc	7.12132e-16	1.21597	0	0.784	1.1006e-11
Klf2	1.52678e-10	1.20319	0.125	0.75	2.35964e-06
Psenen	5.31244e-16	1.19931	0.025	0.823	8.21038e-12
Rpl29	1.20924e-16	1.19448	0.075	0.853	1.86887e-12
Btg1	1.55958e-14	1.19143	0.15	0.879	2.41032e-10
Prkcdbp	6.08186e-12	1.18612	0.425	0.905	9.39952e-08
Pgam1	1.53766e-14	1.18574	0.05	0.784	2.37645e-10
Btf3	2.59565e-17	1.16499	0.625	0.978	4.01157e-13
Grrp1	7.19914e-15	1.16081	0.05	0.841	1.11263e-10
Ube2d2a	1.66222e-15	1.16032	0.075	0.823	2.56897e-11
Dstn	5.25135e-15	1.15459	0.175	0.892	8.11596e-11
0610012G03Rik	3.72691e-16	1.14977	0	0.793	5.75994e-12
Psma3	7.93583e-16	1.14959	0.225	0.892	1.22648e-11
Mrfap1	5.46347e-15	1.13455	0.325	0.901	8.44379e-11
Hspb1	2.41157e-09	1.12428	0.075	0.603	3.72708e-05
Ndufa12	1.31172e-14	1.12291	0.1	0.815	2.02726e-10
Hes1	4.95006e-10	1.11774	0.05	0.629	7.65031e-06
Marcksl1	1.68995e-10	1.11704	0.4	0.853	2.61182e-06
Mrps24	2.53658e-15	1.11324	0	0.767	3.92028e-11
Ube2s	9.13307e-13	1.09995	0.025	0.72	1.41152e-08
Zfand5	1.58488e-13	1.09824	0.05	0.75	2.44943e-09
Hmgn1	3.45181e-12	1.07128	0.125	0.75	5.33478e-08
Sdpr	2.47216e-08	1.06148	0.2	0.677	0.000382072
Myl6	5.93855e-18	1.05408	0.925	0.996	9.17804e-14
Kif5b	9.00069e-14	1.04495	0.1	0.793	1.39106e-09
Ier2	1.5172e-13	1.04032	0.2	0.836	2.34483e-09
Rsrp1	3.44406e-12	1.03998	0.175	0.819	5.32279e-08
Ube2d3	2.88426e-15	1.03499	0.475	0.953	4.45762e-11
Ubb	1.28845e-18	1.03483	1	1	1.99131e-14
Mtdh	4.3397e-13	1.03049	0.1	0.754	6.70701e-09
Srsf2	3.67838e-12	1.02911	0.175	0.81	5.68494e-08
Mpc1	1.14967e-14	1.02255	0.025	0.754	1.77682e-10
Gm6402	6.90813e-14	1.02226	0.1	0.866	1.06765e-09
Phb	1.01614e-12	1.02063	0.125	0.746	1.57044e-08
Bri3	3.59208e-13	1.01004	0.025	0.724	5.55155e-09
Eif3f	3.24425e-13	1.00874	0.45	0.948	5.01399e-09
ND2	1.00967e-13	1.00731	0.625	0.996	1.56044e-09
Sgk1	1.7523e-08	0.998209	0.125	0.677	0.000270818
Pdia3	8.58504e-13	0.99693	0.425	0.905	1.32682e-08
Gimap1	2.07928e-12	0.990627	0.125	0.75	3.21353e-08
Polr2l	1.25408e-12	0.980209	0.15	0.858	1.93818e-08
Uqcrb	1.28283e-13	0.978843	0.5	0.957	1.98261e-09
Rpl22l1	1.84952e-11	0.977443	0.5	0.94	2.85843e-07
Dynlt1a	1.62763e-13	0.973281	0.025	0.75	2.5155e-09
Timm23	1.92326e-12	0.961472	0.075	0.741	2.9724e-08
Gm12338	5.05759e-13	0.959326	0.075	0.776	7.8165e-09
Ube2v1	4.86615e-13	0.958447	0.025	0.741	7.52064e-09
Snrk	2.35045e-12	0.950515	0.15	0.819	3.63262e-08
Impdh2	1.09391e-11	0.939597	0.025	0.668	1.69064e-07
Pcdh17	8.51533e-09	0.937246	0.075	0.608	0.000131604
Tm9sf3	4.04486e-12	0.935674	0.1	0.759	6.25133e-08
Set	6.66569e-12	0.934786	0.325	0.845	1.03018e-07
Rbm39	1.98563e-13	0.933631	0.325	0.849	3.0688e-09
Rab2a	9.36753e-13	0.93313	0.3	0.922	1.44775e-08
Zfp36l2	5.04085e-10	0.932699	0	0.573	7.79063e-06
Nudc	9.98957e-12	0.925845	0.1	0.733	1.54389e-07
Ube2n	5.30923e-13	0.923206	0.2	0.832	8.20541e-09
Fbl	2.23706e-13	0.92216	0	0.703	3.45738e-09
Tmem160	2.85022e-12	0.913045	0.075	0.703	4.40501e-08
Eif5	7.39396e-12	0.912925	0.15	0.828	1.14274e-07
Polr2k	2.11759e-13	0.910799	0.05	0.784	3.27273e-09
Tpm3	1.00238e-13	0.902309	0.8	0.97	1.54917e-09
Eva1b	1.18793e-11	0.893639	0.2	0.819	1.83594e-07
Iscu	6.61142e-12	0.893362	0.05	0.694	1.0218e-07
H1f0	3.83052e-09	0.885187	0.5	0.879	5.92007e-05
Ubald2	3.59268e-11	0.883845	0.1	0.728	5.55248e-07
Nono	1.0586e-11	0.883765	0.075	0.707	1.63607e-07
Higd1a	1.24885e-10	0.882167	0.175	0.72	1.9301e-06
Lrrc58	1.87153e-11	0.881508	0.25	0.81	2.89244e-07
Marcks	4.70383e-10	0.878108	0.225	0.797	7.26976e-06
Rap1b	2.12365e-11	0.875806	0.2	0.81	3.2821e-07
Mrpl23	6.86664e-13	0.870251	0	0.685	1.06124e-08
Sox17	3.53255e-08	0.869407	0.025	0.534	0.000545956
Wdr89	3.64257e-11	0.868266	0.425	0.858	5.62959e-07
Plk2	5.45068e-08	0.862888	0.325	0.767	0.000842402
Srrm2	2.36253e-11	0.858794	0.175	0.849	3.65129e-07
Cyc1	5.9497e-11	0.856594	0.1	0.711	9.19526e-07
Eif4a2	9.55067e-11	0.85574	0.2	0.741	1.47606e-06
Snhg3	1.55519e-09	0.853211	0.05	0.625	2.40355e-05
Sox4	1.52892e-08	0.851743	0.125	0.651	0.000236294
Rdx	9.04019e-10	0.847903	0.25	0.784	1.39716e-05
Bmpr2	4.11443e-10	0.84145	0.025	0.595	6.35885e-06
Snrpf	1.69112e-10	0.839736	0.325	0.81	2.61363e-06
Ralbp1	3.72836e-11	0.835249	0.125	0.733	5.76218e-07
Ier5	1.17734e-09	0.833425	0.125	0.728	1.81958e-05
Rwdd1	3.79292e-10	0.831097	0.175	0.711	5.86196e-06
Spp1	2.55692e-09	0.82973	0.45	0.853	3.95172e-05
Rtn4	3.14128e-11	0.825084	0.3	0.879	4.85485e-07
Adrm1	9.88084e-11	0.819768	0.2	0.759	1.52708e-06
Erdr1	1.37881e-08	0.818183	0	0.509	0.000213095
Rpl39	7.03154e-13	0.818095	0.9	0.996	1.08672e-08
Csnk1a1	4.5441e-11	0.817229	0.175	0.789	7.02291e-07
Emc10	3.66908e-10	0.809313	0.25	0.78	5.67056e-06
Rheb	4.76222e-10	0.803322	0.225	0.828	7.36001e-06
Yipf4	4.06845e-11	0.798531	0.025	0.655	6.28779e-07
Plvap	3.19871e-08	0.798254	0.925	0.996	0.00049436
Nenf	5.05063e-10	0.797658	0.1	0.694	7.80575e-06
Odc1	5.77227e-08	0.795491	0	0.478	0.000892104
Mff	2.7687e-11	0.790583	0	0.625	4.27902e-07
Arf6	2.60269e-10	0.785456	0.05	0.651	4.02246e-06
CYTB	1.69619e-10	0.783636	1	1	2.62147e-06
Ndufab1	5.36587e-11	0.782674	0.05	0.698	8.29295e-07
Fkbp1a	5.44815e-13	0.780332	0.95	0.996	8.42011e-09
Smim10l1	7.70569e-10	0.777182	0.075	0.612	1.19091e-05
Lsm7	7.68122e-10	0.769804	0.075	0.647	1.18713e-05
Slc3a2	1.75892e-09	0.765696	0.275	0.845	2.7184e-05
Anp32b	1.94452e-09	0.765448	0.3	0.789	3.00525e-05
Gpx4	1.85176e-11	0.765399	0.775	0.94	2.8619e-07
Gm6525	5.04081e-10	0.762563	0	0.573	7.79057e-06
Pabpc1	7.41282e-10	0.759261	0.6	0.918	1.14565e-05
Trappc6b	6.75018e-10	0.757121	0.025	0.616	1.04324e-05
Nol7	6.18943e-10	0.754918	0.1	0.664	9.56576e-06
Glrx5	4.81034e-11	0.753899	0.05	0.677	7.43438e-07
2310036O22Rik	2.01042e-11	0.753473	0.35	0.849	3.10711e-07
Crlf2	3.15896e-10	0.751874	0	0.582	4.88217e-06
Rhoa	6.19503e-10	0.750097	0.55	0.957	9.57442e-06
Chic2	2.75156e-10	0.750065	0.05	0.659	4.25254e-06
Ifnar2	2.84313e-09	0.748303	0.1	0.655	4.39405e-05
Uqcrfs1	2.07397e-09	0.748176	0.125	0.728	3.20532e-05
Rab5a	3.07046e-09	0.743754	0	0.539	4.74539e-05
Rnps1	8.85444e-10	0.739569	0.075	0.634	1.36845e-05
Ppp1cb	5.23046e-10	0.736709	0.075	0.642	8.08367e-06
ND4L	4.90658e-10	0.734151	0.025	0.621	7.58313e-06
Tmed10	3.01249e-10	0.732118	0.5	0.931	4.6558e-06
Gabarapl2	4.98068e-11	0.730598	0.45	0.875	7.69764e-07
Smagp	1.47691e-08	0.728513	0.175	0.72	0.000228256
Mettl9	3.59483e-10	0.724606	0.05	0.642	5.55582e-06
Eif3a	7.50791e-09	0.723287	0.275	0.763	0.000116035
Ptges3	4.74991e-09	0.720536	0.125	0.685	7.34098e-05
Psap	5.13879e-10	0.718621	0.675	0.97	7.942e-06
Ypel3	2.34035e-08	0.715495	0.075	0.595	0.000361701
Fez2	3.15272e-09	0.714983	0.075	0.634	4.87254e-05
Hnrnph2	8.087e-10	0.713975	0.025	0.586	1.24985e-05
Pla2g12a	1.97255e-09	0.710756	0	0.547	3.04857e-05
Dnajb6	2.14969e-08	0.710052	0.35	0.78	0.000332235
Mrps33	3.70982e-09	0.709552	0.175	0.759	5.73353e-05
Lamp1	1.35895e-09	0.702443	0.475	0.957	2.10025e-05
Anxa11	1.57744e-09	0.699181	0	0.552	2.43794e-05
Tprgl	7.05166e-11	0.698875	0.175	0.828	1.08983e-06
Igf2bp2	1.00415e-09	0.6966	0	0.56	1.55192e-05
Ttc14	1.71284e-08	0.691132	0.05	0.552	0.00026472
Tmem165	4.89044e-08	0.687316	0.1	0.582	0.000755817
Tpgs1	5.89644e-09	0.679656	0	0.526	9.11295e-05
Gm12191	4.90583e-09	0.676997	0.025	0.578	7.58197e-05
Btf3l4	1.153e-08	0.676953	0.075	0.586	0.000178197
Cd47	1.59099e-09	0.674932	0.275	0.789	2.45888e-05
Rab11a	1.66584e-09	0.669863	0.55	0.935	2.57456e-05
Rpl34	9.9766e-09	0.668739	0.05	0.547	0.000154188
Atxn7l3b	3.72014e-09	0.663588	0.125	0.72	5.74947e-05
Taf1d	2.04233e-08	0.659981	0.05	0.578	0.000315643
Dazap1	4.96937e-09	0.658593	0.2	0.75	7.68016e-05
Ywhaq	2.81552e-09	0.657374	0.575	0.935	4.35139e-05
Bag1	1.40268e-10	0.655197	0.175	0.836	2.16784e-06
Gng5	8.13536e-09	0.653113	0.875	0.961	0.000125732
Hnrnpf	2.57844e-09	0.650183	0.65	0.944	3.98497e-05
Tsen34	2.33381e-08	0.649141	0.1	0.642	0.000360691
Arf5	8.21907e-10	0.649024	0.375	0.935	1.27026e-05
Rab10	1.70282e-08	0.648882	0.15	0.69	0.000263171
Zcrb1	2.9398e-08	0.648756	0.175	0.642	0.000454346
Hmg20b	3.84535e-09	0.646155	0.25	0.767	5.94299e-05
Ap3s1	3.59956e-09	0.639361	0.025	0.586	5.56312e-05
Dnaja1	5.28686e-09	0.639188	0.425	0.892	8.17084e-05
ND1	5.85887e-09	0.633474	0.95	1	9.05488e-05
Mtx2	1.09907e-08	0.630442	0.025	0.53	0.000169862
Rab14	2.34997e-08	0.628996	0.275	0.836	0.000363189
Sh3glb1	2.84113e-08	0.625441	0.425	0.914	0.000439097
Anp32a	3.7174e-08	0.625076	0.5	0.871	0.000574525
Pgls	8.54128e-11	0.62471	0.125	0.784	1.32006e-06
Pgp	4.72411e-08	0.614737	0	0.483	0.000730111
Pebp1	5.76965e-08	0.607792	0.575	0.875	0.000891699
Lmo2	2.86981e-09	0.607366	0.125	0.685	4.43529e-05
Tm9sf2	1.80315e-08	0.607142	0.025	0.552	0.000278678
Emc6	9.67953e-09	0.602696	0.05	0.595	0.000149597
Mgat4b	4.91117e-08	0.602194	0.05	0.526	0.000759022
Ddx3y	4.72411e-08	0.599435	0	0.483	0.000730111
Cox7c	3.21703e-08	0.598313	0.05	0.543	0.000497192
Fam104a	3.02159e-09	0.597624	0.05	0.616	4.66986e-05
1110008F13Rik	1.47567e-09	0.593986	0.05	0.647	2.28065e-05
Orai1	5.964e-08	0.590065	0.125	0.634	0.000921736
Raly	1.99997e-08	0.589326	0.4	0.897	0.000309095
Kansl2	1.11743e-08	0.587204	0	0.513	0.000172699
Tcea1	1.65537e-08	0.581823	0.025	0.556	0.000255838
Rplp0	1.71066e-09	0.576123	1	1	2.64382e-05
Ctbp2	3.37553e-08	0.574943	0.025	0.517	0.000521689
Rnf187	3.66671e-08	0.572882	0.125	0.655	0.00056669
Hras	7.30256e-09	0.567604	0.075	0.616	0.000112861
Atrx	1.02702e-08	0.56471	0.1	0.642	0.000158726
Serbp1	5.44006e-08	0.560755	0.725	0.944	0.000840762
Dcun1d5	5.55432e-10	0.541436	0.1	0.711	8.58421e-06
Vapa	3.83481e-08	0.536145	0.25	0.776	0.000592671
Rps4x	2.40167e-08	0.533876	0.925	0.996	0.000371179
Ptma	1.78106e-09	0.519935	1	1	2.75263e-05
Rps15a	2.7315e-09	0.51813	0.95	0.996	4.22154e-05
Pnrc1	1.57844e-08	0.503623	0.1	0.668	0.000243949
Rps14	3.82748e-08	-0.53309	0.95	1	0.000591538
Rpl13a	1.07746e-11	-0.536077	1	0.996	1.66522e-07
S100a11	1.69952e-08	-0.590155	1	0.987	0.00026266
Rps5	1.12427e-08	-0.594174	1	1	0.000173756
Sepw1	2.00903e-09	-0.632115	0.975	0.974	3.10496e-05
Arpc1b	3.68736e-08	-0.648753	0.95	0.978	0.000569881
Ecscr	4.76407e-11	-0.652211	1	0.983	7.36288e-07
Rpl32	1.30364e-12	-0.657312	1	1	2.01478e-08
Rps24	5.90147e-13	-0.671343	1	0.996	9.12073e-09
Ppib	1.04349e-09	-0.672486	0.975	0.978	1.61271e-05
Atp5e	3.01339e-08	-0.681465	0.925	0.94	0.00046572
Myl12a	2.34229e-08	-0.681982	0.975	0.987	0.000362001
Rpl8	4.79884e-10	-0.693852	1	0.996	7.41661e-06
Rpl14	5.15756e-15	-0.699698	1	0.996	7.97102e-11
Nme2	2.68518e-10	-0.702297	0.975	0.97	4.14995e-06
Crip2	7.56806e-10	-0.703705	1	0.983	1.16964e-05
B2m	2.94367e-10	-0.736448	1	1	4.54944e-06
Cox6b1	1.90343e-08	-0.75253	1	0.97	0.000294175
Rpl22	3.20184e-09	-0.759815	0.925	0.983	4.94845e-05
Arpc3	2.23344e-10	-0.766837	0.975	0.957	3.45179e-06
Psmb1	4.39003e-08	-0.776183	0.9	0.94	0.00067848
Cox6c	6.37257e-10	-0.787733	0.975	0.996	9.84881e-06
Cox6a1	2.25185e-10	-0.806151	1	0.974	3.48024e-06
Rbp1	2.21792e-09	-0.841771	0.95	0.918	3.42779e-05
Atpif1	1.48783e-10	-0.890578	0.95	0.948	2.29944e-06
Psmb2	1.33019e-09	-0.892749	0.925	0.922	2.0558e-05
Ndufb7	1.27854e-09	-0.906419	0.875	0.888	1.97599e-05
Vim	2.12845e-10	-0.924775	1	1	3.28952e-06
Calm1	9.06686e-13	-0.94443	1	1	1.40128e-08
Shfm1	6.22798e-18	-0.951663	1	0.983	9.62535e-14
Hint1	1.55512e-12	-0.963044	1	0.935	2.40344e-08
Pfdn5	9.8822e-13	-0.972123	0.975	0.966	1.52729e-08
Ifitm3	1.04402e-14	-1.001	1	1	1.61353e-10
Gpx1	2.54224e-10	-1.00527	0.925	0.897	3.92903e-06
Tspo	3.38504e-10	-1.00634	0.95	0.974	5.23158e-06
Cox4i1	9.25955e-16	-1.02452	1	1	1.43106e-11
Tm4sf1	4.25871e-09	-1.02897	0.9	0.94	6.58184e-05
S100a6	5.41865e-10	-1.03312	0.975	0.94	8.37453e-06
Minos1	3.09515e-13	-1.04465	0.95	0.953	4.78356e-09
Ndufa2	6.66936e-09	-1.04675	0.875	0.914	0.000103075
S100a10	1.93309e-09	-1.05756	0.925	0.935	2.9876e-05
Txndc17	8.67958e-11	-1.06831	0.925	0.841	1.34143e-06
Cyb5a	5.9863e-08	-1.07652	0.875	0.897	0.000925182
Sh3bgrl3	1.37908e-17	-1.17443	0.975	0.991	2.13138e-13
Atox1	4.87854e-21	-1.25038	1	0.996	7.53978e-17
Gng11	1.75643e-12	-1.25376	1	0.991	2.71456e-08
Tmsb4x	1.71063e-20	-1.29385	1	1	2.64377e-16
Xist	8.82717e-54	-3.18971	0.925	0.004	1.36424e-49
Xist could be due to gender of mice profiled.
