# Supplementary material for: Heterogeneity and chimerism of endothelial cells revealed by single-cell transcriptome in orthotopic liver tumors
Source: Angiogenesis. 2020 May 21;23(4):581–97. doi: 10.1007/s10456-020-09727-9 (PMC7525283; doi:10.1007/s10456-020-09727-9)
Supplement: Supplementary file 5 — Supplementary material 5 (XLSX 535.1 kb) [file 10456_2020_9727_MOESM5_ESM.xlsx]

## Sheet: myeloid cluster markers
Myeloid cell cluster-specific genes in annotation of myeloid subpopulations
gene	p_val	avg_logFC	pct.1	pct.2	p_val_adj	cluster	gene	cell_type
Arg1	0	2.93535	0.784	0.05	0	0	Arg1	macrophage.1 (M2 macrophage)
Spp1	0	2.00885	0.883	0.587	0	0	Spp1
Fn1	0	1.67158	0.963	0.467	0	0	Fn1
Ccl6	0	1.58413	0.989	0.809	0	0	Ccl6
Mt1	0	1.46157	0.973	0.622	0	0	Mt1
Rnase2a	0	1.44175	0.481	0.052	0	0	Rnase2a
Trf	0	1.27499	0.988	0.801	0	0	Trf
Mif	0	1.26992	0.972	0.641	0	0	Mif
Ltc4s	0	1.19613	0.579	0.075	0	0	Ltc4s
Cd9	0	1.10943	0.882	0.385	0	0	Cd9
Ecm1	0	1.10095	0.727	0.224	0	0	Ecm1
Srgn	0	1.08874	0.994	0.852	0	0	Srgn
Tpi1	0	0.945681	0.939	0.603	0	0	Tpi1
F7	0	0.900084	0.589	0.045	0	0	F7
Itgam	0	0.879406	0.746	0.305	0	0	Itgam
Ldha	0	0.870938	0.991	0.839	0	0	Ldha
Pgk1	0	0.865932	0.952	0.666	0	0	Pgk1
Pgam1	0	0.803496	0.958	0.677	0	0	Pgam1
Gapdh	0	0.755304	0.995	0.917	0	0	Gapdh
Aldoa	0	0.734761	0.991	0.844	0	0	Aldoa
Rn45s	2.88025943621717e-317	1.43141	0.803	0.549	5.14932782006906e-313	0	Rn45s
P4hb	1.23373957274111e-311	0.745577	0.917	0.553	2.20568e-307	0	P4hb
Anxa3	1.39949e-305	0.757238	0.924	0.445	2.50201e-301	0	Anxa3
Fam162a	1.14845e-293	0.724422	0.725	0.278	2.05321e-289	0	Fam162a
F10	1.40345e-292	0.819435	0.791	0.275	2.50908e-288	0	F10
Mt2	3.81677e-290	1.22542	0.447	0.108	6.82363e-286	0	Mt2
Dab2	1.54984e-286	0.654214	0.79	0.257	2.77081e-282	0	Dab2
Bcl2a1b	1.27816e-285	0.771411	0.948	0.488	2.28509e-281	0	Bcl2a1b
Hilpda	2.50246e-285	0.900894	0.41	0.076	4.4739e-281	0	Hilpda
Thbs1	6.91431e-283	1.20803	0.431	0.062	1.23614e-278	0	Thbs1
Clec4n	1.23817e-269	0.966359	0.888	0.451	2.21361e-265	0	Clec4n
Plxdc2	6.94534e-261	0.666539	0.514	0.096	1.24169e-256	0	Plxdc2
Bnip3	1.13311e-254	0.739143	0.531	0.15	2.02578e-250	0	Bnip3
Bcl2a1a	1.64291e-254	0.709911	0.802	0.298	2.9372e-250	0	Bcl2a1a
Socs2	2.27266e-249	0.609074	0.531	0.102	4.06307e-245	0	Socs2
Cdkn1a	3.04016e-239	0.828702	0.741	0.273	5.43519e-235	0	Cdkn1a
Slpi	5.83738e-232	1.49264	0.456	0.364	1.04361e-227	0	Slpi
Cxcl14	9.03694e-232	0.756549	0.553	0.126	1.61562e-227	0	Cxcl14
Slc16a3	1.26744e-231	0.63923	0.607	0.167	2.26593e-227	0	Slc16a3
Acly	2.97825e-227	0.666994	0.748	0.318	5.32452e-223	0	Acly
Gda	4.48502e-225	0.627325	0.877	0.422	8.01832e-221	0	Gda
Pfkl	5.99665e-224	0.558408	0.615	0.18	1.07208e-219	0	Pfkl
Ccl9	1.04873e-217	0.926789	0.925	0.639	1.87491e-213	0	Ccl9
Nt5e	8.34293e-210	0.274556	0.213	0.005	1.49155e-205	0	Nt5e
Ccr1	8.61112e-202	0.48337	0.798	0.345	1.5395e-197	0	Ccr1
Fcgr2b	7.39502e-198	0.620092	0.917	0.531	1.32208e-193	0	Fcgr2b
Hif1a	6.35107e-196	0.594962	0.647	0.236	1.13544e-191	0	Hif1a
Ctsd	8.54452e-195	0.691024	0.972	0.735	1.52759e-190	0	Ctsd
Dok2	1.36662e-194	0.483928	0.776	0.331	2.44325e-190	0	Dok2
Fam20c	7.14834e-193	0.495548	0.495	0.121	1.27798e-188	0	Fam20c
Pycard	6.40891e-192	0.604625	0.903	0.64	1.14579e-187	0	Pycard
Ehd1	1.14819e-191	0.500189	0.645	0.218	2.05274e-187	0	Ehd1
Slc7a2	4.49418e-190	0.475863	0.336	0.049	8.03469e-186	0	Slc7a2
Lilr4b	5.07981e-189	0.503935	0.795	0.36	9.08168e-185	0	Lilr4b
Ptgs1	7.71806e-188	0.329338	0.634	0.245	1.37984e-183	0	Ptgs1
Fcgr3	6.57925e-182	0.554617	0.988	0.77	1.17624e-177	0	Fcgr3
Cd14	3.71109e-177	0.689056	0.76	0.347	6.63469e-173	0	Cd14
Msr1	5.35663e-175	0.530421	0.814	0.396	9.57659e-171	0	Msr1
Bhlhe40	1.22116e-173	0.454687	0.539	0.162	2.18319e-169	0	Bhlhe40
Cyba	7.05411e-173	0.283712	1	0.987	1.26113e-168	0	Cyba
Cfp	8.32473e-173	0.584174	0.952	0.635	1.48829e-168	0	Cfp
Pkm	9.92792e-172	0.535811	0.993	0.897	1.77491e-167	0	Pkm
Higd1a	1.49627e-171	0.521814	0.838	0.492	2.67504e-167	0	Higd1a
Ctsl	9.73308e-169	0.646975	0.916	0.583	1.74008e-164	0	Ctsl
C3ar1	7.3766e-166	0.321427	0.647	0.271	1.31879e-161	0	C3ar1
Fth1	3.70376e-164	0.562042	1	0.999	6.62159e-160	0	Fth1
C5ar1	2.5481e-162	0.432789	0.737	0.334	4.5555e-158	0	C5ar1
Ccl24	3.91734e-162	1.14224	0.716	0.35	7.00341e-158	0	Ccl24
AA467197	3.06696e-159	0.997097	0.301	0.047	5.48311e-155	0	AA467197
Tubb6	1.07561e-156	0.514408	0.689	0.304	1.92298e-152	0	Tubb6
Cxcl2	5.92659e-156	0.929996	0.346	0.061	1.05956e-151	0	Cxcl2
Basp1	5.65584e-155	0.455495	0.451	0.119	1.01115e-150	0	Basp1
Bsg	1.92897e-154	0.471833	0.914	0.661	3.44861e-150	0	Bsg
Ier3	2.99065e-153	0.603205	0.585	0.208	5.34669e-149	0	Ier3
Tbxas1	1.17274e-152	0.419112	0.678	0.288	2.09662e-148	0	Tbxas1
Pf4	2.52307e-150	1.39124	0.521	0.224	4.51074e-146	0	Pf4
Cd38	4.91804e-150	0.320648	0.578	0.225	8.79247e-146	0	Cd38
Ndufv3	7.12947e-149	0.445841	0.941	0.702	1.27461e-144	0	Ndufv3
Cd63	1.03699e-146	0.678498	0.699	0.312	1.85393e-142	0	Cd63
Alox5	9.59869e-146	0.284741	0.266	0.037	1.71605e-141	0	Alox5
Cotl1	1.61316e-145	0.425617	0.996	0.901	2.88401e-141	0	Cotl1
App	2.30472e-145	0.486612	0.896	0.582	4.12038e-141	0	App
Lmna	2.65478e-145	0.452292	0.532	0.179	4.74622e-141	0	Lmna
Pygl	1.80151e-141	0.392968	0.654	0.282	3.22075e-137	0	Pygl
Tfec	1.72504e-140	0.294339	0.422	0.123	3.08402e-136	0	Tfec
Pld3	2.6162e-140	0.274495	0.559	0.23	4.67724e-136	0	Pld3
Mrc1	1.40751e-138	0.408516	0.606	0.248	2.51635e-134	0	Mrc1
Prtn3	3.50542e-138	0.393194	0.578	0.224	6.26699e-134	0	Prtn3
Htra3	7.17858e-137	0.363332	0.46	0.146	1.28339e-132	0	Htra3
Emilin2	2.48505e-133	0.5013	0.843	0.508	4.44277e-129	0	Emilin2
Akap7	5.63788e-133	0.320638	0.362	0.085	1.00794e-128	0	Akap7
Pilra	3.48315e-130	0.378082	0.798	0.435	6.22717e-126	0	Pilra
Tuba1b	6.43106e-130	0.53055	0.955	0.755	1.14974e-125	0	Tuba1b
Bst1	4.3798e-129	0.350288	0.475	0.161	7.8302e-125	0	Bst1
Tgm2	9.06461e-129	0.627855	0.487	0.195	1.62057e-124	0	Tgm2
Prelid1	1.76614e-128	0.419471	0.942	0.749	3.1575e-124	0	Prelid1
Cd300lf	2.29051e-128	0.373367	0.635	0.283	4.09497e-124	0	Cd300lf
Il1rn	4.66844e-128	0.453902	0.361	0.086	8.34624e-124	0	Il1rn
Cd164	2.54956e-126	0.30063	0.67	0.325	4.55811e-122	0	Cd164
Ankrd37	7.1378e-126	0.379084	0.278	0.05	1.2761e-121	0	Ankrd37
Palld	5.75286e-125	0.290553	0.323	0.072	1.0285e-120	0	Palld
Sdc4	7.93167e-124	0.298881	0.365	0.101	1.41802e-119	0	Sdc4
Plin2	7.62086e-122	0.464237	0.853	0.536	1.36246e-117	0	Plin2
Mmp12	1.00826e-121	1.03601	0.41	0.121	1.80256e-117	0	Mmp12
Clec5a	4.85944e-121	0.409543	0.432	0.141	8.6877e-117	0	Clec5a
Lilrb4a	7.42689e-121	0.424647	0.938	0.656	1.32778e-116	0	Lilrb4a
Vcan	3.77534e-120	0.35527	0.301	0.064	6.74956e-116	0	Vcan
Ero1l	4.19711e-120	0.396838	0.359	0.106	7.50359e-116	0	Ero1l
Clec4d	8.07833e-120	0.40278	0.407	0.125	1.44424e-115	0	Clec4d
Eif4ebp1	2.1938e-118	0.392163	0.856	0.539	3.92207e-114	0	Eif4ebp1
Cebpb	7.24692e-116	0.298197	0.483	0.186	1.2956e-111	0	Cebpb
Rbpj	5.09503e-115	0.363613	0.581	0.251	9.10889e-111	0	Rbpj
Ppp1r14b	1.20682e-114	0.289058	0.517	0.208	2.15754e-110	0	Ppp1r14b
Prelid2	1.23919e-114	0.307195	0.315	0.071	2.21542e-110	0	Prelid2
Emp1	2.67147e-114	0.362926	0.44	0.154	4.77606e-110	0	Emp1
Gpx4	2.6324e-113	0.380292	0.982	0.879	4.70621e-109	0	Gpx4
Fcgr4	4.25952e-113	0.401141	0.651	0.318	7.61517e-109	0	Fcgr4
Ran	1.09146e-111	0.447814	0.903	0.662	1.95131e-107	0	Ran
Gpi1	1.65404e-111	0.423851	0.939	0.759	2.95709e-107	0	Gpi1
Cstb	5.94712e-111	0.40661	0.961	0.764	1.06323e-106	0	Cstb
Iqgap1	7.17983e-111	0.420595	0.789	0.485	1.28361e-106	0	Iqgap1
Phlda1	1.00345e-110	0.44229	0.33	0.083	1.79397e-106	0	Phlda1
Rap2a	2.2608e-110	0.293017	0.383	0.118	4.04185e-106	0	Rap2a
Pmepa1	3.86644e-110	0.334672	0.311	0.072	6.91242e-106	0	Pmepa1
Tes	1.0649e-109	0.299149	0.461	0.17	1.90383e-105	0	Tes
Tagln2	1.35213e-109	0.402894	0.937	0.683	2.41735e-105	0	Tagln2
Nme2	3.89853e-109	0.315418	0.988	0.924	6.9698e-105	0	Nme2
Il1r2	2.74312e-108	0.769607	0.303	0.091	4.90415e-104	0	Il1r2
Ccnd2	1.45923e-107	0.375441	0.475	0.179	2.60882e-103	0	Ccnd2
Plek	2.357e-107	0.376006	0.709	0.383	4.21384e-103	0	Plek
Il4ra	3.38637e-107	0.293582	0.488	0.195	6.05416e-103	0	Il4ra
Pdlim7	1.5168e-106	0.258643	0.306	0.074	2.71174e-102	0	Pdlim7
Plgrkt	2.45636e-106	0.278185	0.63	0.311	4.39149e-102	0	Plgrkt
Slc2a1	3.59441e-106	0.332119	0.331	0.095	6.42609e-102	0	Slc2a1
Timp2	4.93401e-106	0.571681	0.568	0.352	8.82103e-102	0	Timp2
Eva1b	4.95966e-106	0.295559	0.544	0.239	8.86688e-102	0	Eva1b
Atp5g1	1.59219e-105	0.385038	0.953	0.836	2.84652e-101	0	Atp5g1
Adam8	8.56926e-105	0.415662	0.398	0.13	1.53201e-100	0	Adam8
Nme1	3.02267e-104	0.40677	0.903	0.685	5.40392e-100	0	Nme1
Rhoc	2.64556e-103	0.41116	0.386	0.124	4.72974e-99	0	Rhoc
Capg	5.61513e-103	0.388437	0.928	0.679	1.00387e-98	0	Capg
Egr1	1.66446e-101	0.385702	0.306	0.076	2.97573e-97	0	Egr1
Plaur	2.1889e-101	0.306011	0.505	0.225	3.91332e-97	0	Plaur
Cox8a	4.50154e-101	0.26945	0.999	0.974	8.04786e-97	0	Cox8a
Rrbp1	1.09088e-99	0.399196	0.9	0.664	1.95027e-95	0	Rrbp1
Aprt	2.67611e-99	0.396478	0.934	0.736	4.78435e-95	0	Aprt
Zfp703	2.75911e-99	0.250125	0.395	0.143	4.93274e-95	0	Zfp703
Vat1	5.53806e-98	0.283325	0.405	0.146	9.90095e-94	0	Vat1
Tuba1c	6.10122e-98	0.387308	0.639	0.332	1.09078e-93	0	Tuba1c
Cndp2	9.26826e-98	0.271631	0.774	0.463	1.65698e-93	0	Cndp2
Dpep2	1.37533e-97	0.258206	0.462	0.197	2.45881e-93	0	Dpep2
Picalm	2.49717e-97	0.292262	0.741	0.429	4.46445e-93	0	Picalm
S100a1	1.17821e-96	0.342666	0.71	0.416	2.1064e-92	0	S100a1
Calm1	5.36828e-95	0.254197	0.998	0.979	9.59741e-91	0	Calm1
Csf2rb	2.34048e-94	0.354437	0.783	0.478	4.18432e-90	0	Csf2rb
Timp1	1.23135e-93	0.323139	0.281	0.071	2.2014e-89	0	Timp1
Tomm6	1.31216e-93	0.311615	0.982	0.872	2.34587e-89	0	Tomm6
Prdx4	1.00858e-92	0.336967	0.597	0.305	1.80314e-88	0	Prdx4
Ctsz	2.35772e-92	0.336269	0.99	0.912	4.21514e-88	0	Ctsz
Rps27l	8.97678e-92	0.345546	0.977	0.881	1.60487e-87	0	Rps27l
Ndufc1	1.0638e-90	0.337984	0.886	0.633	1.90186e-86	0	Ndufc1
Hal	6.16359e-90	0.313558	0.232	0.048	1.10193e-85	0	Hal
1810037I17Rik	8.61709e-89	0.304245	0.874	0.603	1.54056e-84	0	1810037I17Rik
Il1b	3.20574e-88	0.801497	0.523	0.276	5.73122e-84	0	Il1b
Mdh2	3.553e-88	0.398328	0.928	0.755	6.35205e-84	0	Mdh2
Txn1	8.29361e-87	0.329072	0.981	0.863	1.48273e-82	0	Txn1
Man2a1	9.62321e-87	0.273348	0.444	0.185	1.72044e-82	0	Man2a1
Hk2	4.25167e-86	0.338223	0.579	0.297	7.60114e-82	0	Hk2
Pgd	7.90625e-86	0.278867	0.834	0.551	1.41348e-81	0	Pgd
Itgb1	1.03046e-85	0.332977	0.664	0.402	1.84226e-81	0	Itgb1
Acp5	4.08108e-84	0.430879	0.638	0.345	7.29615e-80	0	Acp5
Mcl1	2.89983e-83	0.283347	0.845	0.572	5.18431e-79	0	Mcl1
Osm	8.07138e-83	0.350529	0.229	0.051	1.443e-78	0	Osm
Itgb2	2.12513e-81	0.338163	0.832	0.609	3.79931e-77	0	Itgb2
Ctss	4.56227e-80	0.263825	0.999	0.955	8.15644e-76	0	Ctss
Hspd1	9.00333e-79	0.259577	0.671	0.392	1.60962e-74	0	Hspd1
Ms4a8a	3.33577e-78	0.28257	0.425	0.192	5.96368e-74	0	Ms4a8a
Dbi	6.37068e-78	0.35834	0.967	0.86	1.13895e-73	0	Dbi
Uqcrb	1.30392e-77	0.290989	0.98	0.9	2.33115e-73	0	Uqcrb
Calr	4.91279e-77	0.341168	0.948	0.796	8.78309e-73	0	Calr
Aplp2	9.10621e-77	0.261905	0.671	0.393	1.62801e-72	0	Aplp2
Hist1h2bc	1.1471e-76	0.333393	0.376	0.145	2.05079e-72	0	Hist1h2bc
Vdac1	1.20023e-76	0.291434	0.729	0.461	2.14577e-72	0	Vdac1
Cox5a	1.41524e-76	0.306351	0.97	0.891	2.53016e-72	0	Cox5a
Cd24a	2.3338e-75	0.298091	0.592	0.323	4.17237e-71	0	Cd24a
Cox7b	2.04105e-74	0.290929	0.955	0.806	3.64899e-70	0	Cox7b
Selenbp1	2.13328e-74	0.263659	0.316	0.128	3.81389e-70	0	Selenbp1
S100a10	8.12593e-74	0.354229	0.924	0.728	1.45275e-69	0	S100a10
Scd2	1.69116e-72	0.260832	0.441	0.202	3.02345e-68	0	Scd2
Cox17	2.0962e-72	0.286413	0.874	0.651	3.74759e-68	0	Cox17
Glrx	3.56034e-69	0.257796	0.724	0.456	6.36518e-65	0	Glrx
Litaf	3.87057e-69	0.271102	0.795	0.537	6.9198e-65	0	Litaf
Ccl2	1.64653e-68	0.83972	0.271	0.107	2.94366e-64	0	Ccl2
Wfdc21	8.31502e-67	0.31068	0.414	0.189	1.48656e-62	0	Wfdc21
Nfkbia	8.04033e-65	0.377631	0.827	0.604	1.43745e-60	0	Nfkbia
Cox7a2	1.4854e-64	0.268789	0.969	0.869	2.6556e-60	0	Cox7a2
Prdx6	1.3261e-63	0.253365	0.742	0.517	2.3708e-59	0	Prdx6
Uqcrq	2.02797e-63	0.251617	0.973	0.865	3.62561e-59	0	Uqcrq
Stmn1	1.51194e-62	0.257148	0.376	0.172	2.70304e-58	0	Stmn1
Tubb5	5.55802e-62	0.322722	0.9	0.707	9.93663e-58	0	Tubb5
Hsp90b1	3.97626e-61	0.26621	0.943	0.772	7.10876e-57	0	Hsp90b1
Nupr1	6.12352e-61	0.252576	0.472	0.264	1.09476e-56	0	Nupr1
Tcn2	7.08286e-61	0.271971	0.631	0.417	1.26627e-56	0	Tcn2
Ndrg1	2.76684e-58	0.299795	0.293	0.137	4.94656e-54	0	Ndrg1
Hnrnpab	3.12012e-58	0.256474	0.739	0.509	5.57815e-54	0	Hnrnpab
Lrg1	2.69872e-56	0.632163	0.431	0.219	4.82477e-52	0	Lrg1
Ctsc	2.26029e-54	0.28499	0.97	0.849	4.04094e-50	0	Ctsc
Clec7a	9.18309e-54	0.334266	0.74	0.542	1.64175e-49	0	Clec7a
Tubb4b	1.48066e-53	0.298447	0.484	0.265	2.64712e-49	0	Tubb4b
Ifitm1	2.18913e-52	0.897545	0.288	0.136	3.91372e-48	0	Ifitm1
Lgals1	1.68389e-50	0.313027	0.961	0.89	3.01045e-46	0	Lgals1
Saa3	1.93476e-40	1.5145	0.229	0.133	3.45896e-36	0	Saa3
Birc5	1.22593e-36	0.30221	0.227	0.092	2.19171e-32	0	Birc5
2810417H13Rik	1.78898e-30	0.395214	0.269	0.133	3.19834e-26	0	2810417H13Rik
Chil3	1.03358e-16	0.350633	0.486	0.357	1.84784e-12	0	Chil3
Cd5l	0	3.56506	0.99	0.065	0	1	Cd5l	Kupffer cell
Clec4f	0	3.55862	0.982	0.06	0	1	Clec4f
Vsig4	0	3.22464	0.968	0.057	0	1	Vsig4
Apoc11	0	2.98013	0.862	0.229	0	1	Apoc1
Slc40a1	0	2.65558	0.98	0.099	0	1	Slc40a1
Fcna	0	2.55572	0.957	0.084	0	1	Fcna
Folr2	0	2.10801	0.883	0.073	0	1	Folr2
Hpgd	0	2.09669	0.897	0.104	0	1	Hpgd
Sdc3	0	2.02928	0.964	0.286	0	1	Sdc3
Il18bp	0	1.84889	0.871	0.077	0	1	Il18bp
Igf1	0	1.82811	0.914	0.097	0	1	Igf1
C1qc	0	1.7747	1	0.382	0	1	C1qc
Fabp7	0	1.74176	0.74	0.092	0	1	Fabp7
C1qa	0	1.73677	1	0.488	0	1	C1qa
Hmox1	0	1.67271	0.841	0.372	0	1	Hmox1
Clec1b	0	1.64111	0.807	0.048	0	1	Clec1b
AW1120101	0	1.63177	0.949	0.517	0	1	AW112010
C1qb	0	1.61405	0.996	0.38	0	1	C1qb
Timd4	0	1.58517	0.751	0.024	0	1	Timd4
Wfdc17	0	1.5671	1	0.886	0	1	Wfdc17
Ccl241	0	1.45011	0.961	0.327	0	1	Ccl24
Cd163	0	1.4349	0.607	0.035	0	1	Cd163
Vcam1	0	1.41992	0.653	0.043	0	1	Vcam1
Blvrb	0	1.38893	0.932	0.387	0	1	Blvrb
Creg1	0	1.37593	0.959	0.696	0	1	Creg1
Cd81	0	1.32504	0.964	0.462	0	1	Cd81
C6	0	1.31363	0.629	0.006	0	1	C6
Cdh5	0	1.29003	0.712	0.048	0	1	Cdh5
Marcks1	0	1.23132	0.923	0.462	0	1	Marcks
Ptgs11	0	1.22499	0.825	0.228	0	1	Ptgs1
Serpinb6a	0	1.21858	0.787	0.175	0	1	Serpinb6a
Aif11	0	1.19901	0.983	0.651	0	1	Aif1
Maf	0	1.18482	0.778	0.189	0	1	Maf
Ccr3	0	1.17338	0.478	0.006	0	1	Ccr3
St3gal51	0	1.16001	0.87	0.29	0	1	St3gal5
Csf1r	0	1.14189	0.981	0.697	0	1	Csf1r
Axl	0	1.14077	0.873	0.311	0	1	Axl
Nr1h3	0	1.14009	0.621	0.067	0	1	Nr1h3
Adamdec1	0	1.13181	0.569	0.057	0	1	Adamdec1
Ctsb1	0	1.10657	0.999	0.933	0	1	Ctsb
Lilra5	0	1.10006	0.659	0.089	0	1	Lilra5
Sepp11	0	1.09429	0.992	0.747	0	1	Sepp1
Irf71	0	1.05263	0.847	0.362	0	1	Irf7
Lgmn	0	1.04232	0.987	0.588	0	1	Lgmn
Dmpk	0	1.04101	0.605	0.027	0	1	Dmpk
Tspan15	0	1.03458	0.543	0.016	0	1	Tspan15
Mrc11	0	1.0216	0.786	0.232	0	1	Mrc1
Gngt2	0	1.01465	0.931	0.598	0	1	Gngt2
Adgre1	0	1.01371	0.81	0.334	0	1	Adgre1
Ly6e1	0	1.01284	0.98	0.704	0	1	Ly6e
Fcgrt	0	0.99508	0.883	0.515	0	1	Fcgrt
Cfp1	0	0.98944	0.935	0.639	0	1	Cfp
Acp51	0	0.968308	0.848	0.324	0	1	Acp5
Actn1	0	0.967438	0.674	0.152	0	1	Actn1
Cd302	0	0.951294	0.891	0.558	0	1	Cd302
Ctla2b	0	0.947282	0.553	0.064	0	1	Ctla2b
Smagp	0	0.940005	0.604	0.097	0	1	Smagp
Abcc3	0	0.938911	0.602	0.09	0	1	Abcc3
Slc29a1	0	0.872857	0.658	0.224	0	1	Slc29a1
Ftl1	0	0.857574	1	1	0	1	Ftl1
Itm2b1	0	0.846657	1	0.991	0	1	Itm2b
Cela1	0	0.833043	0.464	0.062	0	1	Cela1
Cox5a1	0	0.751696	0.98	0.89	0	1	Cox5a
Pcolce2	0	0.735116	0.388	0.003	0	1	Pcolce2
Sat11	0	0.718366	0.992	0.908	0	1	Sat1
Kcna2	0	0.681173	0.327	0.004	0	1	Kcna2
Sema6d	0	0.67674	0.391	0.017	0	1	Sema6d
B2m1	0	0.664654	0.999	0.998	0	1	B2m
Apoe	0	0.413384	1	0.923	0	1	Apoe
Itga9	3.45845952088873e-322	0.777609	0.459	0.046	6.18303393144486e-318	1	Itga9
Siglec1	4.35217486765096e-319	0.739547	0.413	0.029	7.78081822838638e-315	1	Siglec1
COX3	8.73685367185647e-316	0.542379	1	1	1.5619746994545e-311	1	COX3
Cd1641	8.28215925271743e-315	0.863608	0.732	0.321	1.48068443120082e-310	1	Cd164
Cd209f	7.43426039317543e-312	0.920618	0.277	0.002	1.3291e-307	1	Cd209f
Lpl	1.61184812490112e-310	1.08307	0.754	0.223	2.88166e-306	1	Lpl
Id31	1.41419e-307	0.965377	0.892	0.43	2.52829e-303	1	Id3
Lst11	1.878e-307	0.79487	0.994	0.794	3.3575e-303	1	Lst1
Rgl1	6.81267e-304	0.757403	0.495	0.065	1.21797e-299	1	Rgl1
Rxra	5.84331e-302	0.755892	0.511	0.091	1.04467e-297	1	Rxra
Tcf7l2	6.08462e-300	0.859962	0.605	0.168	1.08781e-295	1	Tcf7l2
Acp2	4.10867e-287	0.792126	0.57	0.149	7.34548e-283	1	Acp2
Paqr9	1.65588e-286	0.4984	0.268	0.002	2.96038e-282	1	Paqr9
Ninj1	2.46646e-286	0.913387	0.849	0.46	4.40954e-282	1	Ninj1
Gfra2	3.69023e-285	0.641153	0.361	0.024	6.5974e-281	1	Gfra2
Grn	1.08645e-282	0.617489	0.988	0.874	1.94235e-278	1	Grn
Bank1	2.99363e-282	0.662339	0.405	0.035	5.35202e-278	1	Bank1
Adgre4	4.3215e-278	0.818259	0.541	0.095	7.72598e-274	1	Adgre4
Treml4	9.71986e-276	0.801194	0.561	0.11	1.73772e-271	1	Treml4
Sod1	1.80708e-275	0.767795	0.667	0.299	3.23069e-271	1	Sod1
ND2	1.05376e-271	0.686667	0.987	0.945	1.88392e-267	1	ND2
Epb4.1l3	1.46887e-266	0.525337	0.3	0.01	2.62605e-262	1	Epb4.1l3
Pilrb1	6.18248e-263	0.806888	0.718	0.305	1.1053e-258	1	Pilrb1
Dbndd2	1.61865e-261	0.723361	0.515	0.139	2.89382e-257	1	Dbndd2
Frmd4b	2.14897e-261	0.678839	0.418	0.058	3.84192e-257	1	Frmd4b
Ctsd1	2.20441e-257	0.338926	0.978	0.736	3.94105e-253	1	Ctsd
Slc48a1	2.9765e-255	0.75492	0.675	0.358	5.32138e-251	1	Slc48a1
Cadm11	4.48027e-254	0.753268	0.678	0.184	8.00983e-250	1	Cadm1
Ncoa4	5.255e-251	0.745272	0.619	0.255	9.39488e-247	1	Ncoa4
ATP6	2.12482e-250	0.49391	1	1	3.79876e-246	1	ATP6
Hes1	4.05125e-246	0.923957	0.584	0.136	7.24283e-242	1	Hes1
Cxcl13	2.21614e-242	1.25231	0.305	0.017	3.96202e-238	1	Cxcl13
Lgals3bp	1.72488e-239	0.800574	0.698	0.305	3.08375e-235	1	Lgals3bp
Iigp1	2.57968e-238	0.706904	0.327	0.022	4.61194e-234	1	Iigp1
Il18	1.8677e-237	0.740856	0.495	0.146	3.33907e-233	1	Il18
Myo9a	2.86659e-237	0.634732	0.428	0.074	5.1249e-233	1	Myo9a
Gm4951	1.15994e-234	0.629135	0.351	0.032	2.07373e-230	1	Gm4951
Lipa	2.39356e-233	0.766559	0.745	0.382	4.27921e-229	1	Lipa
Tspan4	3.47559e-232	0.718498	0.547	0.165	6.21367e-228	1	Tspan4
CYTB	1.1857e-230	0.535528	1	0.998	2.1198e-226	1	CYTB
Sash1	4.63799e-230	0.640573	0.398	0.065	8.2918e-226	1	Sash1
Tmem26	4.27238e-227	0.410489	0.212	0.002	7.63817e-223	1	Tmem26
ND4	2.79393e-225	0.543312	0.998	0.996	4.99498e-221	1	ND4
Atp6v1g1	2.29223e-224	0.549563	0.935	0.889	4.09805e-220	1	Atp6v1g1
COX1	2.34212e-224	0.479964	0.997	1	4.18724e-220	1	COX1
Fpr1	5.52832e-221	0.664006	0.376	0.048	9.88353e-217	1	Fpr1
Itgal1	1.47597e-218	0.77069	0.697	0.291	2.63874e-214	1	Itgal
Slc7a8	1.64391e-217	0.67086	0.472	0.104	2.93898e-213	1	Slc7a8
Pdgfc	2.53452e-214	0.514337	0.308	0.024	4.53122e-210	1	Pdgfc
ND1	2.79413e-211	0.512188	0.999	0.998	4.99535e-207	1	ND1
Ear2	4.55075e-211	0.250404	0.709	0.304	8.13583e-207	1	Ear2
Nenf	2.59862e-209	0.650105	0.649	0.332	4.64581e-205	1	Nenf
Hsbp1	1.72553e-205	0.577685	0.8	0.63	3.08491e-201	1	Hsbp1
Rtp41	5.16801e-205	0.767566	0.699	0.261	9.23937e-201	1	Rtp4
Ano6	1.07879e-204	0.636199	0.482	0.162	1.92866e-200	1	Ano6
Ptprj	1.5147e-204	0.675632	0.552	0.189	2.70797e-200	1	Ptprj
COX2	1.93586e-204	0.428439	0.999	0.999	3.46093e-200	1	COX2
Cd381	7.95685e-203	0.708238	0.615	0.224	1.42253e-198	1	Cd38
Rasgef1b	3.61542e-202	0.63473	0.44	0.083	6.46365e-198	1	Rasgef1b
Spic	1.73166e-201	0.61734	0.313	0.028	3.09586e-197	1	Spic
Slc15a3	4.15849e-201	0.721028	0.642	0.279	7.43455e-197	1	Slc15a3
Mafb	7.11826e-201	0.781529	0.782	0.379	1.2726e-196	1	Mafb
Tmsb4x	1.20671e-198	0.25135	1	1	2.15735e-194	1	Tmsb4x
Fcgr41	2.99564e-196	0.771912	0.718	0.313	5.3556e-192	1	Fcgr4
Icos	3.51667e-195	0.394626	0.206	0.005	6.2871e-191	1	Icos
Tmem86a	3.92357e-195	0.701958	0.626	0.235	7.01455e-191	1	Tmem86a
Ccdc148	5.35564e-190	0.359182	0.203	0.005	9.57481e-186	1	Ccdc148
C4b	1.45757e-189	0.647292	0.367	0.052	2.60584e-185	1	C4b
Cd300ld	9.69085e-184	0.680409	0.391	0.094	1.73253e-179	1	Cd300ld
Ctnnd1	9.30371e-183	0.580749	0.404	0.102	1.66332e-178	1	Ctnnd1
Gns	3.0699e-182	0.641748	0.602	0.265	5.48836e-178	1	Gns
Ifi27l2a1	1.69775e-181	0.480405	0.972	0.803	3.03524e-177	1	Ifi27l2a
Fcer1g	2.83017e-180	0.279706	0.998	0.973	5.05977e-176	1	Fcer1g
Msr11	4.33226e-180	0.695267	0.77	0.404	7.74522e-176	1	Msr1
1700003F12Rik	4.64983e-180	0.376437	0.227	0.011	8.31296e-176	1	1700003F12Rik
Atp6v1f	3.31358e-179	0.474739	0.93	0.873	5.92402e-175	1	Atp6v1f
Txn11	1.20071e-175	0.541032	0.939	0.868	2.14662e-171	1	Txn1
Wdfy3	3.52867e-175	0.529555	0.383	0.084	6.30855e-171	1	Wdfy3
Stab2	2.12447e-174	0.551497	0.278	0.025	3.79813e-170	1	Stab2
Lrp1	6.27182e-173	0.651431	0.697	0.394	1.12128e-168	1	Lrp1
Eva1b1	7.78333e-173	0.630836	0.56	0.24	1.3915e-168	1	Eva1b
Tgfbr2	1.29405e-172	0.619905	0.484	0.176	2.3135e-168	1	Tgfbr2
Bst21	1.45516e-169	0.272536	0.793	0.477	2.60154e-165	1	Bst2
Gbp8	4.26294e-167	0.499258	0.341	0.053	7.62129e-163	1	Gbp8
Kcnj10	5.26642e-166	0.472612	0.264	0.024	9.41531e-162	1	Kcnj10
Crip2	9.55991e-166	0.632619	0.399	0.094	1.70912e-161	1	Crip2
Pla2g15	1.96789e-165	0.619412	0.501	0.189	3.51819e-161	1	Pla2g15
Dse	7.05855e-165	0.571266	0.44	0.12	1.26193e-160	1	Dse
Blvra	3.33025e-163	0.552389	0.593	0.357	5.95381e-159	1	Blvra
Prdx1	2.91464e-162	0.462196	0.985	0.963	5.21079e-158	1	Prdx1
ND3	8.22174e-160	0.567819	0.922	0.799	1.46988e-155	1	ND3
Timp21	8.2131e-159	0.612878	0.716	0.337	1.46834e-154	1	Timp2
Pitpnc1	2.44308e-158	0.592783	0.396	0.113	4.36774e-154	1	Pitpnc1
Pdlim4	8.72886e-156	0.558668	0.425	0.122	1.56055e-151	1	Pdlim4
Scp21	2.89696e-155	0.492417	0.875	0.759	5.17919e-151	1	Scp2
Tmem141	7.92804e-153	0.560628	0.515	0.227	1.41737e-148	1	Tmem141
P2ry13	2.39846e-152	0.497779	0.341	0.062	4.28797e-148	1	P2ry13
Tnfaip2	1.33079e-151	0.654635	0.568	0.25	2.37919e-147	1	Tnfaip2
C4a	5.58418e-150	0.528877	0.294	0.04	9.98339e-146	1	C4a
Tpp1	1.15565e-149	0.574405	0.606	0.307	2.06606e-145	1	Tpp1
Pilrb2	2.11943e-149	0.605866	0.61	0.278	3.78911e-145	1	Pilrb2
Slc7a7	4.12148e-147	0.56144	0.503	0.217	7.36839e-143	1	Slc7a7
Glul	6.87938e-147	0.60605	0.69	0.412	1.2299e-142	1	Glul
Clec4n1	7.84331e-147	0.554496	0.822	0.461	1.40223e-142	1	Clec4n
Usp12	1.59215e-145	0.540724	0.443	0.15	2.84644e-141	1	Usp12
Pltp1	3.85793e-145	0.763729	0.689	0.334	6.89721e-141	1	Pltp
Fth11	4.82543e-145	0.270523	1	0.999	8.6269e-141	1	Fth1
Abcg1	2.00278e-143	0.558109	0.488	0.173	3.58056e-139	1	Abcg1
Sh3bp5	4.36285e-140	0.528553	0.375	0.104	7.79991e-136	1	Sh3bp5
Tgm21	1.61399e-138	0.565056	0.539	0.192	2.8855e-134	1	Tgm2
Pmf1	1.89508e-137	0.513612	0.431	0.21	3.38803e-133	1	Pmf1
Ctsf	1.72737e-136	0.441266	0.287	0.051	3.0882e-132	1	Ctsf
Akr1a1	3.98558e-136	0.415472	0.93	0.874	7.12543e-132	1	Akr1a1
Itsn1	4.41198e-136	0.422049	0.281	0.046	7.88774e-132	1	Itsn1
Hebp1	3.13339e-133	0.589263	0.672	0.352	5.60187e-129	1	Hebp1
Zbtb4	1.2919e-132	0.449818	0.305	0.062	2.30966e-128	1	Zbtb4
Rasgrp2	1.18916e-131	0.578935	0.611	0.301	2.12599e-127	1	Rasgrp2
Plxnb2	1.37107e-131	0.541671	0.512	0.229	2.45119e-127	1	Plxnb2
Marcksl11	1.80954e-130	0.597972	0.637	0.295	3.23509e-126	1	Marcksl1
Plod1	5.15711e-130	0.50905	0.428	0.162	9.21988e-126	1	Plod1
Pkp4	8.87246e-130	0.368372	0.22	0.029	1.58622e-125	1	Pkp4
Cd72	1.35855e-129	0.544885	0.454	0.135	2.42882e-125	1	Cd72
Tmem37	1.81621e-129	0.581758	0.57	0.233	3.24702e-125	1	Tmem37
Tcn21	4.69926e-129	0.561819	0.681	0.413	8.40134e-125	1	Tcn2
Tmcc3	6.99976e-129	0.446495	0.274	0.053	1.25142e-124	1	Tmcc3
Nampt	2.16633e-128	0.53367	0.512	0.262	3.87296e-124	1	Nampt
AF2517051	1.05601e-127	0.567432	0.796	0.521	1.88793e-123	1	AF251705
Cpq	6.02106e-127	0.50004	0.401	0.148	1.07644e-122	1	Cpq
Rab32	1.13224e-126	0.511685	0.649	0.427	2.02421e-122	1	Rab32
Fads1	9.98421e-126	0.454748	0.319	0.078	1.78498e-121	1	Fads1
Ear1	1.73048e-125	0.288912	0.528	0.225	3.09375e-121	1	Ear1
Cltc	3.52685e-125	0.525087	0.625	0.397	6.30529e-121	1	Cltc
Ifi2031	6.98609e-125	0.577475	0.774	0.486	1.24897e-120	1	Ifi203
Armc8	3.3246e-124	0.478044	0.372	0.132	5.94373e-120	1	Armc8
Chd3	1.1004e-122	0.50561	0.399	0.149	1.96729e-118	1	Chd3
Tmem65	1.13556e-122	0.458394	0.362	0.122	2.03016e-118	1	Tmem65
Ifit3	1.24334e-122	0.43046	0.281	0.048	2.22285e-118	1	Ifit3
Lamp1	1.4531e-122	0.323718	0.974	0.905	2.59786e-118	1	Lamp1
Siglece	1.0746e-121	0.550796	0.491	0.197	1.92116e-117	1	Siglece
Ddx60	4.25746e-121	0.385717	0.248	0.034	7.61149e-117	1	Ddx60
Eif5b	2.39169e-119	0.445952	0.762	0.631	4.27586e-115	1	Eif5b
Filip1l	1.84731e-117	0.517736	0.475	0.194	3.30263e-113	1	Filip1l
Gpx3	9.31676e-117	0.565072	0.492	0.187	1.66565e-112	1	Gpx3
Itm2c	8.77898e-114	0.477916	0.801	0.604	1.56951e-109	1	Itm2c
Hfe	1.21363e-113	0.528103	0.587	0.299	2.16973e-109	1	Hfe
Dab21	6.36337e-113	0.556882	0.609	0.28	1.13764e-108	1	Dab2
Slc9a9	8.82229e-113	0.464343	0.331	0.097	1.57725e-108	1	Slc9a9
Abca1	7.81858e-112	0.481335	0.359	0.102	1.39781e-107	1	Abca1
Wwp1	1.94282e-111	0.464467	0.354	0.112	3.47337e-107	1	Wwp1
Znfx1	3.64662e-111	0.43325	0.321	0.086	6.51942e-107	1	Znfx1
Ptp4a2	5.37368e-111	0.447525	0.813	0.675	9.60706e-107	1	Ptp4a2
Serinc3	1.52937e-110	0.553086	0.689	0.471	2.7342e-106	1	Serinc3
Tmem140	2.36867e-109	0.406737	0.277	0.062	4.2347e-105	1	Tmem140
Gbp2b	1.18556e-108	0.474954	0.25	0.043	2.11954e-104	1	Gbp2b
Jup	3.02863e-108	0.407034	0.273	0.065	5.41459e-104	1	Jup
Dcxr	9.86888e-107	0.480636	0.549	0.309	1.76436e-102	1	Dcxr
Lair1	9.35965e-106	0.405119	0.613	0.302	1.67332e-101	1	Lair1
Aldh21	3.42178e-105	0.459408	0.862	0.708	6.11746e-101	1	Aldh2
Cxcl16	9.59566e-104	0.336206	0.667	0.356	1.71551e-99	1	Cxcl16
0610012G03Rik	2.90003e-103	0.428601	0.71	0.549	5.18467e-99	1	0610012G03Rik
Gng5	1.07945e-102	0.319223	0.945	0.942	1.92983e-98	1	Gng5
Snx6	3.94324e-102	0.433436	0.488	0.321	7.04972e-98	1	Snx6
Vamp8	2.05539e-101	0.348368	0.912	0.888	3.67463e-97	1	Vamp8
Fam26f	2.18595e-101	0.409706	0.33	0.086	3.90804e-97	1	Fam26f
Slc43a2	4.3734e-101	0.467133	0.439	0.196	7.81876e-97	1	Slc43a2
Slc11a1	7.10648e-101	0.498592	0.588	0.29	1.2705e-96	1	Slc11a1
Atp1b3	1.43469e-100	0.401382	0.567	0.478	2.56494e-96	1	Atp1b3
Hs6st1	1.12511e-99	0.367473	0.217	0.047	2.01148e-95	1	Hs6st1
Top1	2.5972e-99	0.442935	0.636	0.465	4.64327e-95	1	Top1
Pmp22	3.33155e-99	0.366068	0.246	0.045	5.95615e-95	1	Pmp22
Hsp90b11	4.81641e-99	0.45245	0.887	0.779	8.61077e-95	1	Hsp90b1
Ckb1	8.43589e-98	0.389398	0.654	0.343	1.50817e-93	1	Ckb
P2ry12	1.53315e-97	0.412192	0.311	0.088	2.74097e-93	1	P2ry12
Laptm4a	2.92758e-97	0.403137	0.866	0.763	5.23393e-93	1	Laptm4a
Slc25a33	2.4159e-96	0.330185	0.212	0.041	4.31915e-92	1	Slc25a33
Rnf31	1.26701e-95	0.367446	0.235	0.054	2.26516e-91	1	Rnf31
Sbf2	1.11336e-92	0.316503	0.219	0.04	1.99047e-88	1	Sbf2
B430306N03Rik	4.7419e-92	0.395453	0.304	0.104	8.47757e-88	1	B430306N03Rik
Pld31	4.47701e-91	0.454116	0.528	0.235	8.004e-87	1	Pld3
Arl6ip1	4.41542e-90	0.406985	0.815	0.713	7.89388e-86	1	Arl6ip1
Ly96	4.49153e-90	0.439457	0.417	0.182	8.02995e-86	1	Ly96
Il1a	1.04811e-89	0.319307	0.226	0.042	1.87381e-85	1	Il1a
Sgpl1	2.06581e-89	0.432418	0.453	0.237	3.69325e-85	1	Sgpl1
Cd207	5.78101e-89	0.593501	0.264	0.062	1.03353e-84	1	Cd207
Dhrs1	2.10491e-87	0.405087	0.503	0.318	3.76315e-83	1	Dhrs1
Itgb5	2.41574e-86	0.466092	0.487	0.213	4.31887e-82	1	Itgb5
Cebpzos	3.79004e-86	0.413551	0.446	0.232	6.77584e-82	1	Cebpzos
2510009E07Rik	1.20421e-85	0.350686	0.244	0.073	2.15289e-81	1	2510009E07Rik
Il10rb	3.74722e-85	0.451504	0.589	0.365	6.69928e-81	1	Il10rb
H2-K11	4.1487e-85	0.389406	0.968	0.915	7.41705e-81	1	H2-K1
Sepw1	1.01679e-84	0.365728	0.896	0.808	1.81782e-80	1	Sepw1
Snx3	5.67653e-84	0.350987	0.809	0.723	1.01485e-79	1	Snx3
Fmnl2	7.8952e-84	0.335417	0.225	0.05	1.4115e-79	1	Fmnl2
Hexa	5.14273e-82	0.389139	0.887	0.778	9.19417e-78	1	Hexa
Scimp	1.00567e-81	0.45728	0.513	0.239	1.79795e-77	1	Scimp
Hmox2	2.79888e-81	0.36064	0.611	0.494	5.00384e-77	1	Hmox2
Gbp7	1.83412e-80	0.42932	0.361	0.167	3.27905e-76	1	Gbp7
Pilra1	1.57883e-78	0.446131	0.713	0.446	2.82263e-74	1	Pilra
2810025M15Rik	2.6655e-78	0.412442	0.421	0.21	4.76537e-74	1	2810025M15Rik
Cd44	4.66076e-78	0.419479	0.654	0.543	8.3325e-74	1	Cd44
Slfn51	5.94908e-78	0.452973	0.522	0.26	1.06358e-73	1	Slfn5
Csrp1	7.04087e-78	0.41043	0.404	0.194	1.25877e-73	1	Csrp1
Lcp2	2.11174e-76	0.406266	0.461	0.254	3.77537e-72	1	Lcp2
Gadd45g	4.24586e-76	0.45922	0.463	0.222	7.59075e-72	1	Gadd45g
Kctd12	1.11394e-75	0.4252	0.638	0.439	1.99151e-71	1	Kctd12
Vkorc1	1.52612e-74	0.385227	0.444	0.247	2.72839e-70	1	Vkorc1
Atp6v0b	1.84605e-74	0.326189	0.861	0.805	3.30036e-70	1	Atp6v0b
Hist1h2bc1	2.06322e-74	0.432435	0.361	0.148	3.68863e-70	1	Hist1h2bc
Cox14	6.84843e-74	0.344253	0.708	0.603	1.22436e-69	1	Cox14
4930455G09Rik	9.53277e-74	0.350506	0.241	0.07	1.70427e-69	1	4930455G09Rik
Igfbp7	1.73275e-73	0.725301	0.345	0.203	3.09782e-69	1	Igfbp7
Cept1	3.967e-71	0.391035	0.507	0.326	7.0922e-67	1	Cept1
Dapk1	1.40265e-70	0.390223	0.313	0.151	2.50766e-66	1	Dapk1
Xlr	1.68716e-70	0.34935	0.234	0.061	3.0163e-66	1	Xlr
Grb2	1.0507e-69	0.36108	0.575	0.416	1.87845e-65	1	Grb2
Ifi441	2.29654e-69	0.346837	0.445	0.203	4.10576e-65	1	Ifi44
Cd2ap	2.6712e-69	0.399041	0.442	0.241	4.77557e-65	1	Cd2ap
Gas6	2.72517e-69	0.33258	0.264	0.076	4.87205e-65	1	Gas6
6330416G13Rik	5.39277e-69	0.353668	0.34	0.149	9.64119e-65	1	6330416G13Rik
Cenpb	1.09161e-68	0.367089	0.37	0.18	1.95158e-64	1	Cenpb
Nagk	2.33519e-68	0.361344	0.426	0.257	4.17485e-64	1	Nagk
Plekhb2	4.39763e-68	0.331167	0.331	0.183	7.86209e-64	1	Plekhb2
Pten	9.7707e-68	0.360998	0.444	0.273	1.74681e-63	1	Pten
Pla2g16	9.8376e-68	0.386228	0.411	0.2	1.75877e-63	1	Pla2g16
Entpd1	5.79084e-67	0.360669	0.332	0.137	1.03529e-62	1	Entpd1
Trim30a1	9.0307e-67	0.421249	0.585	0.352	1.61451e-62	1	Trim30a
Adrbk1	1.43694e-66	0.370069	0.511	0.342	2.56896e-62	1	Adrbk1
Scarb1	1.7988e-66	0.389153	0.539	0.341	3.21589e-62	1	Scarb1
Gstp2	4.83677e-66	0.375411	0.417	0.244	8.64718e-62	1	Gstp2
Dnase1l3	7.4253e-66	0.535718	0.249	0.074	1.3275e-61	1	Dnase1l3
Atp8a1	8.14345e-66	0.335236	0.275	0.107	1.45589e-61	1	Atp8a1
Cebpg	1.125e-65	0.375849	0.476	0.307	2.01127e-61	1	Cebpg
Zfp7031	2.19683e-65	0.367417	0.332	0.152	3.92749e-61	1	Zfp703
Adam10	2.43353e-65	0.380251	0.493	0.302	4.35066e-61	1	Adam10
Agpat3	3.06787e-65	0.299572	0.248	0.081	5.48474e-61	1	Agpat3
Vamp5	2.20259e-64	0.355214	0.328	0.127	3.93779e-60	1	Vamp5
Mpeg11	7.65101e-64	0.349866	0.891	0.758	1.36785e-59	1	Mpeg1
Rras	1.01056e-63	0.335369	0.296	0.114	1.80668e-59	1	Rras
Pcyox1	1.40866e-63	0.31049	0.27	0.104	2.51841e-59	1	Pcyox1
Fhod1	1.52502e-63	0.301077	0.213	0.072	2.72643e-59	1	Fhod1
Slc3a2	2.925e-63	0.385743	0.661	0.511	5.22931e-59	1	Slc3a2
Atp6v0e	7.51216e-62	0.266165	0.925	0.912	1.34302e-57	1	Atp6v0e
Lrrc25	7.98924e-62	0.356144	0.476	0.332	1.42832e-57	1	Lrrc25
Zfhx3	1.51373e-61	0.36575	0.346	0.172	2.70625e-57	1	Zfhx3
Rcan1	5.83657e-61	0.296538	0.222	0.073	1.04346e-56	1	Rcan1
Soat1	9.06958e-61	0.355227	0.465	0.293	1.62146e-56	1	Soat1
Zfp467	9.94197e-61	0.322041	0.3	0.111	1.77743e-56	1	Zfp467
Snta1	1.26317e-60	0.262627	0.202	0.054	2.2583e-56	1	Snta1
Mndal1	2.91723e-60	0.287213	0.821	0.644	5.21542e-56	1	Mndal
Rnasel	4.01644e-60	0.33591	0.314	0.136	7.1806e-56	1	Rnasel
Tmem14c	4.36797e-60	0.294969	0.803	0.748	7.80906e-56	1	Tmem14c
Nop10	4.61359e-60	0.322611	0.829	0.724	8.24818e-56	1	Nop10
Nfxl1	4.95936e-60	0.284155	0.202	0.065	8.86634e-56	1	Nfxl1
Wbp5	1.06557e-59	0.369349	0.5	0.322	1.90502e-55	1	Wbp5
Cyb5a	2.92775e-59	0.338072	0.679	0.566	5.23424e-55	1	Cyb5a
Romo1	3.51992e-59	0.302534	0.742	0.654	6.29291e-55	1	Romo1
Gatm	3.55309e-59	0.291373	0.82	0.628	6.35222e-55	1	Gatm
Tmem205	4.69913e-59	0.339143	0.433	0.269	8.4011e-55	1	Tmem205
Igfbp4	5.24706e-59	0.439027	0.396	0.202	9.38068e-55	1	Igfbp4
Ttyh3	6.495e-59	0.333569	0.328	0.182	1.16118e-54	1	Ttyh3
Ehd3	8.14068e-59	0.466952	0.207	0.058	1.45539e-54	1	Ehd3
Dnase2a	9.9672e-59	0.359302	0.452	0.261	1.78194e-54	1	Dnase2a
Tgoln1	1.00514e-58	0.328596	0.343	0.2	1.79699e-54	1	Tgoln1
Dram2	1.09502e-58	0.36018	0.585	0.419	1.95767e-54	1	Dram2
Acly1	1.95461e-58	0.39452	0.53	0.345	3.49445e-54	1	Acly
Cd86	2.36054e-58	0.357085	0.362	0.182	4.22017e-54	1	Cd86
Itgav	3.8113e-58	0.314067	0.269	0.102	6.81384e-54	1	Itgav
Tor3a	4.28505e-58	0.364461	0.431	0.229	7.6608e-54	1	Tor3a
Arl8a	1.38272e-57	0.318095	0.36	0.212	2.47202e-53	1	Arl8a
Rasgrp1	3.03229e-57	0.301999	0.223	0.076	5.42113e-53	1	Rasgrp1
Canx	1.60135e-56	0.318131	0.733	0.613	2.86289e-52	1	Canx
Mier1	2.1246e-56	0.33226	0.327	0.165	3.79836e-52	1	Mier1
Cd68	2.59428e-56	0.283621	0.85	0.792	4.63806e-52	1	Cd68
Dynll2	3.62923e-56	0.333742	0.409	0.247	6.48833e-52	1	Dynll2
Drap1	5.26082e-56	0.331519	0.519	0.378	9.40529e-52	1	Drap1
Fyb1	5.27068e-56	0.346869	0.788	0.597	9.42293e-52	1	Fyb
Sult1a1	5.45944e-56	0.282231	0.239	0.075	9.76038e-52	1	Sult1a1
Isg151	8.96783e-56	0.320413	0.412	0.205	1.60327e-51	1	Isg15
Ndufab1	1.09003e-55	0.299859	0.538	0.418	1.94875e-51	1	Ndufab1
Malat11	3.44918e-55	0.295068	0.988	1	6.16644e-51	1	Malat1
Clec4g	3.97447e-55	0.592801	0.24	0.091	7.10556e-51	1	Clec4g
Nck1	1.69206e-54	0.305778	0.313	0.167	3.02506e-50	1	Nck1
Cd1d1	2.10765e-54	0.349948	0.333	0.15	3.76805e-50	1	Cd1d1
Twf1	3.42145e-54	0.306184	0.347	0.205	6.11687e-50	1	Twf1
Stard5	3.91419e-54	0.320274	0.341	0.157	6.99779e-50	1	Stard5
Ndfip1	6.39417e-54	0.306524	0.374	0.235	1.14315e-49	1	Ndfip1
Colgalt1	1.05233e-53	0.326801	0.415	0.28	1.88135e-49	1	Colgalt1
Mylip	1.51216e-53	0.290296	0.23	0.083	2.70345e-49	1	Mylip
Map1lc3a	3.1486e-53	0.340401	0.419	0.243	5.62906e-49	1	Map1lc3a
Ctnnb1	3.37523e-53	0.335898	0.514	0.37	6.03423e-49	1	Ctnnb1
Hip1	3.91903e-53	0.289315	0.263	0.105	7.00644e-49	1	Hip1
Ap1b1	6.94361e-53	0.319985	0.342	0.194	1.24138e-48	1	Ap1b1
Anapc15	7.19891e-53	0.278091	0.317	0.191	1.28702e-48	1	Anapc15
Ssh2	1.53332e-52	0.342021	0.415	0.251	2.74128e-48	1	Ssh2
Gpihbp1	3.24472e-52	0.490992	0.225	0.083	5.8009e-48	1	Gpihbp1
Snx5	3.58145e-52	0.303959	0.803	0.709	6.40292e-48	1	Snx5
Txnip	1.11602e-51	0.368525	0.646	0.492	1.99521e-47	1	Txnip
Pik3r1	1.42094e-51	0.312911	0.287	0.14	2.54035e-47	1	Pik3r1
Epsti1	3.91763e-51	0.332729	0.46	0.256	7.00394e-47	1	Epsti1
Mcfd2	5.30243e-51	0.301058	0.34	0.19	9.47968e-47	1	Mcfd2
2610507B11Rik	5.54915e-51	0.294679	0.277	0.135	9.92077e-47	1	2610507B11Rik
Hpgds	8.28344e-51	0.291723	0.25	0.086	1.48091e-46	1	Hpgds
Rasa1	1.48738e-50	0.292316	0.275	0.123	2.65914e-46	1	Rasa1
Idh1	1.64423e-50	0.353228	0.637	0.447	2.93956e-46	1	Idh1
Tmed10	1.87786e-50	0.266423	0.811	0.773	3.35724e-46	1	Tmed10
Sh3glb1	2.63794e-50	0.273023	0.832	0.776	4.71611e-46	1	Sh3glb1
Wnk1	3.56088e-50	0.322307	0.496	0.359	6.36614e-46	1	Wnk1
Rnasek	1.24458e-49	0.253287	0.769	0.742	2.22505e-45	1	Rnasek
Apoa2	1.47489e-49	0.344387	0.239	0.087	2.63681e-45	1	Apoa2
E230029C05Rik	1.60217e-49	0.298788	0.256	0.102	2.86436e-45	1	E230029C05Rik
Sdhc	2.98219e-49	0.289688	0.505	0.379	5.33157e-45	1	Sdhc
Klhl9	3.03557e-49	0.31024	0.279	0.136	5.42699e-45	1	Klhl9
Uqcr11	8.7107e-49	0.25098	0.883	0.858	1.5573e-44	1	Uqcr11
Nr2f6	9.09771e-49	0.259622	0.214	0.091	1.62649e-44	1	Nr2f6
Gm12338	1.55965e-48	0.282269	0.819	0.756	2.78834e-44	1	Gm12338
Tnks2	2.03441e-48	0.263442	0.258	0.153	3.63713e-44	1	Tnks2
Pisd-ps1	3.15992e-48	0.359377	0.488	0.302	5.64931e-44	1	Pisd-ps1
Tmx1	2.86964e-47	0.285594	0.426	0.299	5.13035e-43	1	Tmx1
Itpripl2	3.15719e-47	0.292436	0.265	0.144	5.64443e-43	1	Itpripl2
Agtrap	3.77623e-47	0.290986	0.318	0.176	6.75114e-43	1	Agtrap
Wfdc18	4.52829e-47	0.261018	0.217	0.075	8.09567e-43	1	Wfdc18
Adap2	5.24757e-47	0.2893	0.284	0.115	9.3816e-43	1	Adap2
Fcgr1	9.97584e-47	0.349116	0.627	0.417	1.78348e-42	1	Fcgr1
Khk	1.56012e-46	0.322076	0.493	0.33	2.78917e-42	1	Khk
Prkcb	1.87828e-46	0.34528	0.542	0.372	3.35799e-42	1	Prkcb
Rbm17	3.38277e-46	0.286873	0.481	0.355	6.04771e-42	1	Rbm17
Tbc1d1	4.01833e-46	0.253202	0.211	0.083	7.18396e-42	1	Tbc1d1
Rit1	4.30892e-46	0.288657	0.39	0.244	7.70348e-42	1	Rit1
Pianp	1.28968e-45	0.293272	0.262	0.116	2.30569e-41	1	Pianp
Tmem261	1.65181e-45	0.279647	0.561	0.459	2.9531e-41	1	Tmem261
Ccdc50	1.96972e-45	0.303663	0.393	0.241	3.52146e-41	1	Ccdc50
Spred1	2.01253e-45	0.263231	0.237	0.098	3.59801e-41	1	Spred1
Adgre5	6.62042e-45	0.332738	0.66	0.471	1.1836e-40	1	Adgre5
Zfp281	1.18501e-44	0.256721	0.21	0.083	2.11856e-40	1	Zfp281
Arrb2	1.51315e-44	0.322709	0.657	0.48	2.70521e-40	1	Arrb2
Fam168b	3.52504e-44	0.290082	0.357	0.218	6.30206e-40	1	Fam168b
Tmem106c	4.48682e-44	0.282555	0.296	0.139	8.02153e-40	1	Tmem106c
Rhob	6.15568e-44	0.340254	0.399	0.236	1.10051e-39	1	Rhob
Saraf	6.87769e-44	0.305015	0.482	0.346	1.22959e-39	1	Saraf
Ctsc1	7.18559e-44	0.302932	0.939	0.853	1.28464e-39	1	Ctsc
Lgals9	1.2107e-43	0.324095	0.541	0.37	2.16449e-39	1	Lgals9
Tom1	1.33737e-43	0.291222	0.327	0.184	2.39094e-39	1	Tom1
Rcbtb2	1.59592e-43	0.315475	0.377	0.211	2.85319e-39	1	Rcbtb2
Hk21	1.75629e-43	0.327423	0.448	0.312	3.1399e-39	1	Hk2
Pla2g4a	2.97678e-43	0.275907	0.266	0.136	5.32189e-39	1	Pla2g4a
Tex264	4.24298e-43	0.289881	0.371	0.235	7.5856e-39	1	Tex264
Camk1d	4.39721e-43	0.309276	0.385	0.231	7.86132e-39	1	Camk1d
Man2a11	4.83022e-43	0.304412	0.341	0.198	8.63548e-39	1	Man2a1
Aqp1	1.02084e-42	0.484544	0.251	0.117	1.82505e-38	1	Aqp1
Pkib	1.04135e-42	0.315236	0.606	0.453	1.86172e-38	1	Pkib
Luzp1	1.67286e-42	0.264475	0.246	0.115	2.99073e-38	1	Luzp1
Cnpy2	2.09944e-42	0.267968	0.476	0.378	3.75338e-38	1	Cnpy2
Ly86	5.30542e-42	0.354866	0.627	0.485	9.48503e-38	1	Ly86
Tbca	7.48294e-42	0.255149	0.817	0.75	1.3378e-37	1	Tbca
Picalm1	8.91659e-42	0.305124	0.572	0.449	1.59411e-37	1	Picalm
Arf3	1.10089e-41	0.27054	0.492	0.382	1.96817e-37	1	Arf3
Tmem51	1.14903e-41	0.310711	0.439	0.257	2.05424e-37	1	Tmem51
S100a12	4.58651e-41	0.303209	0.573	0.433	8.19976e-37	1	S100a1
Usp25	4.67861e-41	0.293394	0.376	0.23	8.36442e-37	1	Usp25
Sec14l1	4.97259e-41	0.266758	0.276	0.132	8.88999e-37	1	Sec14l1
Mrpl42	1.3009e-40	0.258491	0.588	0.491	2.32575e-36	1	Mrpl42
Ifnar21	2.37796e-40	0.2827	0.745	0.619	4.25132e-36	1	Ifnar2
Klrk1	3.33214e-40	0.251998	0.254	0.102	5.9572e-36	1	Klrk1
Txnrd1	8.05167e-40	0.264151	0.299	0.198	1.43948e-35	1	Txnrd1
Tmem106a	3.62217e-39	0.311329	0.499	0.322	6.47571e-35	1	Tmem106a
Dtx3l	8.38337e-39	0.274522	0.281	0.151	1.49878e-34	1	Dtx3l
Id1	1.08417e-38	0.334986	0.328	0.177	1.93829e-34	1	Id1
Oasl1	1.16079e-38	0.256178	0.208	0.075	2.07526e-34	1	Oasl1
Abi3	1.1663e-38	0.327468	0.492	0.325	2.08512e-34	1	Abi3
Scarb2	1.77366e-38	0.274269	0.448	0.343	3.17095e-34	1	Scarb2
Abhd12	5.88737e-38	0.302682	0.525	0.355	1.05254e-33	1	Abhd12
Susd6	1.73226e-37	0.256207	0.26	0.122	3.09694e-33	1	Susd6
Rhoc1	2.23325e-37	0.302917	0.285	0.137	3.99261e-33	1	Rhoc
Cd300a1	2.23528e-37	0.260906	0.708	0.538	3.99623e-33	1	Cd300a
Cln8	2.327e-37	0.27471	0.352	0.199	4.1602e-33	1	Cln8
Nr3c1	2.95597e-37	0.270899	0.315	0.191	5.28469e-33	1	Nr3c1
Hcst	3.9451e-37	0.303374	0.541	0.387	7.05305e-33	1	Hcst
Plbd2	3.4926e-36	0.266783	0.374	0.248	6.24407e-32	1	Plbd2
Jak1	5.75667e-36	0.264948	0.465	0.371	1.02918e-31	1	Jak1
Ctnna1	6.67316e-36	0.266308	0.402	0.28	1.19303e-31	1	Ctnna1
Uap1l1	8.41857e-36	0.268594	0.359	0.236	1.50507e-31	1	Uap1l1
Tfec1	8.81543e-36	0.253944	0.27	0.141	1.57602e-31	1	Tfec
St13	6.17956e-35	0.250398	0.533	0.442	1.10478e-30	1	St13
Gsk3b	3.02491e-34	0.26436	0.412	0.278	5.40794e-30	1	Gsk3b
Selm	1.1152e-33	0.260105	0.274	0.154	1.99376e-29	1	Selm
Nrp1	1.2127e-33	0.307442	0.406	0.259	2.16806e-29	1	Nrp1
AI607873	1.36747e-33	0.300303	0.426	0.263	2.44476e-29	1	AI607873
Basp11	1.36821e-33	0.261872	0.275	0.14	2.44608e-29	1	Basp1
Pea15a	1.4138e-33	0.272213	0.359	0.226	2.52759e-29	1	Pea15a
Ccr5	2.7654e-33	0.31077	0.46	0.306	4.94399e-29	1	Ccr5
Pttg1	7.23232e-33	0.301125	0.265	0.143	1.29299e-28	1	Pttg1
Hbb-bs1	1.17004e-32	0.383015	0.591	0.4	2.09181e-28	1	Hbb-bs
Camk1	1.18491e-32	0.28796	0.459	0.298	2.11839e-28	1	Camk1
Dusp3	1.83981e-32	0.275385	0.39	0.262	3.28921e-28	1	Dusp3
Rap2b	3.23922e-32	0.269409	0.348	0.212	5.79108e-28	1	Rap2b
Eif4g3	7.35626e-32	0.262285	0.41	0.289	1.31515e-27	1	Eif4g3
Stat1	1.17158e-31	0.263655	0.289	0.148	2.09455e-27	1	Stat1
Sirpa	1.60522e-31	0.268446	0.667	0.559	2.86982e-27	1	Sirpa
Gclm	2.862e-31	0.273827	0.382	0.254	5.11669e-27	1	Gclm
Ncoa3	2.0674e-29	0.250697	0.259	0.149	3.6961e-25	1	Ncoa3
Cebpb1	4.82931e-29	0.277094	0.298	0.207	8.63384e-25	1	Cebpb
Atp2b1	6.83969e-29	0.254856	0.72	0.603	1.2228e-24	1	Atp2b1
Ubc	6.9618e-29	0.297731	0.609	0.499	1.24463e-24	1	Ubc
Peli1	7.89904e-29	0.251431	0.378	0.252	1.41219e-24	1	Peli1
Ifi2041	8.07405e-29	0.295308	0.479	0.33	1.44348e-24	1	Ifi204
Sparc	4.75248e-28	0.279752	0.204	0.148	8.49648e-24	1	Sparc
Slc39a1	2.15043e-27	0.269219	0.336	0.239	3.84455e-23	1	Slc39a1
Hbb-bt	3.93492e-09	0.309729	0.259	0.18	7.03485e-05	1	Hbb-bt
Hba-a1	8.03586e-06	0.274254	0.205	0.149	0.143665	1	Hba-a1
Ly6c12	0	1.37454	0.876	0.272	0	2	Ly6c1	monocyte.1
Ms4a4c2	0	1.36598	0.934	0.418	0	2	Ms4a4c
Ly6c22	0	1.30273	0.935	0.401	0	2	Ly6c2
Plac82	0	1.09581	0.995	0.746	0	2	Plac8
Lyz12	0	1.08725	1	0.875	0	2	Lyz1
Mndal2	0	0.992335	0.881	0.637	0	2	Mndal
Ccr22	0	0.954403	0.967	0.688	0	2	Ccr2
Ifitm31	0	0.926223	1	0.924	0	2	Ifitm3
Lyz22	0	0.914316	1	0.893	0	2	Lyz2
Ms4a6c2	0	0.887986	0.982	0.794	0	2	Ms4a6c
Lst12	0	0.880555	0.999	0.793	0	2	Lst1
S100a61	0	0.662835	0.996	0.851	0	2	S100a6
Tmsb101	2.50598981390727e-314	0.492712	1	0.963	4.48020858930342e-310	2	Tmsb10
Ifi27l2a2	0	0.978121	0.963	0.804	2.63866e-305	2	Ifi27l2a
Msrb11	1.0981e-289	0.692365	0.988	0.843	1.96319e-285	2	Msrb1
Ifitm62	3.16493e-280	0.771853	0.883	0.403	5.65825e-276	2	Ifitm6
Sirpb1b2	1.01914e-269	0.874572	0.819	0.356	1.82202e-265	2	Sirpb1b
Tyrobp	1.52164e-267	0.328941	1	0.99	2.7204e-263	2	Tyrobp
S100a42	1.19127e-259	0.617396	0.955	0.579	2.12976e-255	2	S100a4
Ms4a6b2	1.41278e-256	0.821026	0.811	0.512	2.52577e-252	2	Ms4a6b
Hp2	1.56292e-252	0.707889	0.892	0.458	2.79419e-248	2	Hp
Samhd12	7.52584e-250	0.738681	0.878	0.641	1.34547e-245	2	Samhd1
Ptprc	3.60046e-236	0.698301	0.809	0.628	6.4369e-232	2	Ptprc
Fcer1g1	1.68828e-224	0.264654	1	0.973	3.0183e-220	2	Fcer1g
Slfn21	8.36206e-224	0.68616	0.848	0.667	1.49497e-219	2	Slfn2
Cd522	1.67556e-222	0.347479	0.996	0.918	2.99557e-218	2	Cd52
Clec4a31	5.54379e-216	0.737989	0.866	0.556	9.9112e-212	2	Clec4a3
Cybb	4.37244e-215	0.638803	0.949	0.775	7.81704e-211	2	Cybb
Coro1a2	2.13589e-214	0.448193	0.992	0.908	3.81854e-210	2	Coro1a
Slfn11	2.89678e-213	0.804967	0.542	0.202	5.17887e-209	2	Slfn1
Lgals31	4.7691e-211	0.372131	0.997	0.931	8.5262e-207	2	Lgals3
Ahnak1	4.24157e-205	0.724564	0.778	0.501	7.58308e-201	2	Ahnak
F13a12	1.16965e-202	0.878356	0.747	0.313	2.0911e-198	2	F13a1
Ifitm21	5.64515e-200	0.521241	0.974	0.869	1.00924e-195	2	Ifitm2
Gm211882	2.37778e-199	0.727931	0.701	0.362	4.251e-195	2	Gm21188
Alox5ap1	2.23305e-196	0.475376	0.986	0.881	3.99225e-192	2	Alox5ap
Ifi2032	9.03379e-196	0.768432	0.766	0.487	1.61506e-191	2	Ifi203
Mgst12	6.76944e-188	0.691795	0.858	0.516	1.21024e-183	2	Mgst1
Ms4a6d1	9.76703e-179	0.702832	0.895	0.688	1.74615e-174	2	Ms4a6d
Mrpl331	4.61988e-178	0.569601	0.93	0.808	8.25943e-174	2	Mrpl33
Clec4a11	2.76819e-177	0.690847	0.766	0.429	4.94897e-173	2	Clec4a1
Ifi2042	1.11911e-176	0.74904	0.577	0.32	2.00074e-172	2	Ifi204
Capza2	3.73527e-172	0.505946	0.878	0.796	6.67791e-168	2	Capza2
Gpr1412	9.2687e-169	0.643106	0.461	0.185	1.65706e-164	2	Gpr141
Emb1	5.03912e-165	0.576465	0.876	0.607	9.00894e-161	2	Emb
Emilin22	1.36508e-160	0.633116	0.788	0.517	2.44049e-156	2	Emilin2
Anxa21	9.12783e-157	0.551285	0.926	0.73	1.63187e-152	2	Anxa2
Ly6e2	5.23429e-150	0.504088	0.948	0.707	9.35787e-146	2	Ly6e
Ifi202b1	1.62571e-148	0.682413	0.53	0.252	2.90644e-144	2	Ifi202b
Rara1	7.11198e-147	0.56422	0.507	0.265	1.27148e-142	2	Rara
5830416I19Rik1	9.83571e-146	0.592076	0.79	0.588	1.75843e-141	2	5830416I19Rik
Tmpo1	4.29421e-143	0.578828	0.662	0.42	7.67719e-139	2	Tmpo
Hbb-bs2	3.2063e-138	0.675196	0.747	0.384	5.73222e-134	2	Hbb-bs
H3f3a2	3.77406e-138	0.334697	0.997	0.983	6.74727e-134	2	H3f3a
Slfn52	8.64699e-138	0.642725	0.5	0.262	1.54591e-133	2	Slfn5
Pyhin11	6.49258e-137	0.619516	0.451	0.231	1.16074e-132	2	Pyhin1
Gm15987	2.04033e-131	0.568515	0.372	0.127	3.64771e-127	2	Gm15987
Prdx5	2.80345e-130	0.429131	0.979	0.903	5.012e-126	2	Prdx5
LOC1000389472	2.30681e-129	0.585847	0.691	0.355	4.12411e-125	2	LOC100038947
Itga41	8.41877e-129	0.532179	0.44	0.257	1.50511e-124	2	Itga4
Rgs21	8.29576e-126	0.54619	0.847	0.731	1.48312e-121	2	Rgs2
Mc1r1	1.47816e-124	0.56732	0.609	0.417	2.64266e-120	2	Mc1r
Svip1	3.16238e-123	0.521761	0.425	0.199	5.6537e-119	2	Svip
Rapgef4	4.30286e-122	0.585857	0.592	0.382	7.69265e-118	2	Rapgef4
Ltb2	3.10938e-120	0.615801	0.54	0.25	5.55894e-116	2	Ltb
Ifi442	3.899e-119	0.681106	0.438	0.204	6.97064e-115	2	Ifi44
Arhgdib2	8.94876e-119	0.372348	0.974	0.916	1.59986e-114	2	Arhgdib
Lilrb4a2	9.58078e-119	0.553319	0.847	0.668	1.71285e-114	2	Lilrb4a
Mrgpra61	6.5872e-116	0.50682	0.746	0.57	1.17766e-111	2	Mrgpra6
Hopx1	8.9141e-116	0.552141	0.587	0.265	1.59366e-111	2	Hopx
Btg11	3.90479e-115	0.452789	0.916	0.789	6.98099e-111	2	Btg1
Ctsc2	3.09713e-113	0.412362	0.956	0.851	5.53705e-109	2	Ctsc
Psma7	3.51686e-111	0.370251	0.974	0.943	6.28745e-107	2	Psma7
Tgfb11	3.3072e-110	0.444213	0.774	0.703	5.91261e-106	2	Tgfb1
Napsa2	7.85767e-108	0.461906	0.876	0.661	1.40479e-103	2	Napsa
Gm51501	1.00241e-107	0.575351	0.592	0.32	1.79212e-103	2	Gm5150
Lsp12	1.68318e-107	0.26642	0.955	0.769	3.00919e-103	2	Lsp1
Igsf6	8.39113e-106	0.50373	0.671	0.466	1.50017e-101	2	Igsf6
Fam49b1	9.74726e-106	0.416815	0.92	0.837	1.74261e-101	2	Fam49b
Tpd521	1.21639e-105	0.450241	0.805	0.675	2.17465e-101	2	Tpd52
Kdm7a	2.58734e-103	0.460974	0.545	0.386	4.62565e-99	2	Kdm7a
C1galt1c11	3.88852e-101	0.479977	0.376	0.218	6.95189e-97	2	C1galt1c1
Fam32a	2.30523e-100	0.392744	0.731	0.648	4.12129e-96	2	Fam32a
Mnda1	4.16239e-99	0.597273	0.492	0.258	7.44152e-95	2	Mnda
Nadk1	1.14621e-98	0.415411	0.529	0.42	2.04919e-94	2	Nadk
Zbp11	2.04692e-97	0.497574	0.425	0.253	3.65949e-93	2	Zbp1
Serp11	3.15843e-97	0.439255	0.906	0.854	5.64665e-93	2	Serp1
H2afz1	1.18262e-96	0.310813	0.986	0.952	2.11428e-92	2	H2afz
Morf4l1-ps11	3.5373e-96	0.379382	0.707	0.634	6.32399e-92	2	Morf4l1-ps1
Fxyd51	1.11862e-95	0.33963	0.971	0.9	1.99988e-91	2	Fxyd5
Cmpk11	4.37614e-95	0.360683	0.687	0.604	7.82366e-91	2	Cmpk1
S100a111	2.87219e-94	0.363601	0.954	0.846	5.13491e-90	2	S100a11
ATP8	1.11281e-93	0.542448	0.408	0.265	1.98948e-89	2	ATP8
Shfm1	2.0133e-91	0.318548	0.981	0.966	3.59939e-87	2	Shfm1
Bin21	3.80831e-91	0.426482	0.802	0.681	6.8085e-87	2	Bin2
Arl6ip52	7.1982e-91	0.354401	0.77	0.72	1.28689e-86	2	Arl6ip5
Mcemp11	1.33055e-90	0.516436	0.628	0.362	2.37875e-86	2	Mcemp1
Gmfg	1.6157e-90	0.395515	0.888	0.807	2.88855e-86	2	Gmfg
Smpdl3a	5.84372e-90	0.388724	0.872	0.704	1.04474e-85	2	Smpdl3a
Lilra6	1.49783e-89	0.443835	0.36	0.178	2.67781e-85	2	Lilra6
Ncf41	6.41479e-89	0.388726	0.877	0.726	1.14684e-84	2	Ncf4
Slx1b1	1.09521e-88	0.429662	0.565	0.436	1.95801e-84	2	Slx1b
Aplp21	2.10706e-88	0.398864	0.543	0.409	3.767e-84	2	Aplp2
Actr32	1.15449e-87	0.326744	0.95	0.929	2.064e-83	2	Actr3
Ccdc88a1	1.95376e-87	0.429165	0.466	0.326	3.49294e-83	2	Ccdc88a
Zfp36l21	6.36928e-87	0.424274	0.649	0.546	1.1387e-82	2	Zfp36l2
Cd177	8.01529e-87	0.431558	0.4	0.157	1.43297e-82	2	Cd177
Atp2b11	4.27931e-86	0.405051	0.696	0.605	7.65054e-82	2	Atp2b1
Ifi44l1	6.42553e-86	0.510536	0.373	0.173	1.14876e-81	2	Ifi44l
Mmp82	6.56244e-86	0.266675	0.419	0.193	1.17323e-81	2	Mmp8
Prkx	9.71488e-86	0.358838	0.259	0.127	1.73683e-81	2	Prkx
Ctage5	3.02572e-85	0.320465	0.463	0.408	5.40938e-81	2	Ctage5
B630005N14Rik1	3.77579e-85	0.439963	0.674	0.494	6.75037e-81	2	B630005N14Rik
Add31	7.19438e-85	0.413641	0.368	0.212	1.28621e-80	2	Add3
Rap1a	5.35885e-83	0.35705	0.822	0.784	9.58056e-79	2	Rap1a
Npc2	1.04734e-82	0.288811	0.984	0.973	1.87243e-78	2	Npc2
Myd881	2.06484e-82	0.362744	0.481	0.369	3.69153e-78	2	Myd88
Fam96a1	2.50847e-82	0.355162	0.806	0.738	4.48465e-78	2	Fam96a
Tspo1	3.10652e-82	0.343963	0.951	0.908	5.55383e-78	2	Tspo
Samd9l	1.13353e-80	0.437264	0.271	0.117	2.02652e-76	2	Samd9l
Xrn2	1.2852e-80	0.323037	0.509	0.443	2.29767e-76	2	Xrn2
Arpc1b1	1.39579e-80	0.2512	0.997	0.989	2.49539e-76	2	Arpc1b
Vim1	1.41865e-80	0.25948	0.936	0.807	2.53626e-76	2	Vim
Tor1aip1	4.57544e-79	0.288046	0.434	0.399	8.17997e-75	2	Tor1aip1
Ap1s21	3.59307e-78	0.400862	0.599	0.454	6.42369e-74	2	Ap1s2
Jarid2	8.96495e-78	0.35773	0.334	0.211	1.60275e-73	2	Jarid2
Shisa51	9.45495e-78	0.359526	0.867	0.799	1.69036e-73	2	Shisa5
C31	1.31485e-77	0.4516	0.37	0.204	2.35068e-73	2	C3
Glud1	2.00635e-77	0.335723	0.721	0.663	3.58695e-73	2	Glud1
S100a102	1.02572e-76	0.379013	0.878	0.734	1.83379e-72	2	S100a10
Sub12	1.78391e-75	0.285064	0.96	0.942	3.18927e-71	2	Sub1
Igf2bp2	1.89325e-75	0.366176	0.696	0.605	3.38475e-71	2	Igf2bp2
Il17ra	2.45626e-73	0.397681	0.443	0.308	4.3913e-69	2	Il17ra
Prr13	4.25396e-73	0.352912	0.815	0.768	7.60522e-69	2	Prr13
Sp110	6.82957e-73	0.306266	0.468	0.414	1.22099e-68	2	Sp110
Hacd4	8.87925e-73	0.406883	0.546	0.398	1.58743e-68	2	Hacd4
Ptpro1	1.45175e-72	0.399541	0.347	0.183	2.59544e-68	2	Ptpro
AI6078731	3.3854e-72	0.402189	0.395	0.266	6.05242e-68	2	AI607873
Trps11	5.77674e-72	0.372384	0.353	0.239	1.03276e-67	2	Trps1
Actr2	1.98287e-71	0.292335	0.649	0.611	3.54498e-67	2	Actr2
Capg2	2.79874e-71	0.37307	0.857	0.688	5.00358e-67	2	Capg
Fgr1	2.89956e-71	0.401806	0.529	0.358	5.18383e-67	2	Fgr
Plod3	4.01274e-71	0.348801	0.405	0.287	7.17398e-67	2	Plod3
Lyn	5.42997e-71	0.325261	0.725	0.663	9.70771e-67	2	Lyn
Dusp22	6.41783e-71	0.318998	0.425	0.342	1.14738e-66	2	Dusp22
Snrpb2	4.15302e-70	0.259481	0.664	0.664	7.42476e-66	2	Snrpb2
Ifngr12	2.65139e-69	0.370394	0.873	0.76	4.74015e-65	2	Ifngr1
AI839979	2.67941e-69	0.395179	0.253	0.099	4.79026e-65	2	AI839979
Cib1	2.84445e-69	0.320741	0.586	0.508	5.08531e-65	2	Cib1
Ifi471	4.99831e-69	0.457686	0.317	0.198	8.93598e-65	2	Ifi47
4930529C04Rik	7.34467e-69	0.355121	0.512	0.387	1.31308e-64	2	4930529C04Rik
Cdc42	4.56363e-68	0.273352	0.973	0.965	8.15886e-64	2	Cdc42
Gm12657	1.13793e-67	0.317122	0.269	0.162	2.0344e-63	2	Gm12657
Acer3	2.29852e-67	0.271895	0.379	0.331	4.1093e-63	2	Acer3
Susd32	3.03042e-67	0.382074	0.446	0.308	5.41778e-63	2	Susd3
Arhgap30	7.88105e-67	0.258027	0.581	0.578	1.40897e-62	2	Arhgap30
H2afj	9.30183e-67	0.303274	0.913	0.899	1.66298e-62	2	H2afj
Il13ra1	1.12477e-66	0.379305	0.43	0.272	2.01086e-62	2	Il13ra1
Myo1f1	4.03224e-66	0.320407	0.517	0.428	7.20885e-62	2	Myo1f
Camkk2	8.30237e-66	0.3342	0.318	0.211	1.4843e-61	2	Camkk2
Nfia	1.32511e-65	0.379798	0.491	0.367	2.36904e-61	2	Nfia
Asap1	4.46415e-64	0.297288	0.315	0.238	7.981e-60	2	Asap1
Nupr12	5.11496e-64	0.410013	0.444	0.269	9.14452e-60	2	Nupr1
Camk2d	5.70783e-64	0.284666	0.3	0.23	1.02045e-59	2	Camk2d
Tnfrsf1b	3.33392e-63	0.357213	0.368	0.265	5.96038e-59	2	Tnfrsf1b
Eif2s2	5.63252e-63	0.283097	0.81	0.808	1.00698e-58	2	Eif2s2
St3gal41	6.43308e-63	0.322333	0.478	0.388	1.15011e-58	2	St3gal4
Arpc5	8.3695e-63	0.279542	0.945	0.918	1.4963e-58	2	Arpc5
Sell2	2.67149e-62	0.298915	0.465	0.262	4.77609e-58	2	Sell
Gm1966	2.77135e-62	0.33123	0.252	0.131	4.95463e-58	2	Gm1966
Hmha12	1.21721e-61	0.312383	0.567	0.485	2.17613e-57	2	Hmha1
Fyb2	3.60783e-61	0.343821	0.723	0.604	6.45009e-57	2	Fyb
Isg152	4.16229e-61	0.609364	0.36	0.21	7.44134e-57	2	Isg15
Mycbp2	5.7338e-61	0.329783	0.531	0.464	1.02509e-56	2	Mycbp2
Milr1	7.98681e-61	0.286458	0.457	0.391	1.42788e-56	2	Milr1
Stx3	1.11242e-60	0.303999	0.371	0.283	1.98879e-56	2	Stx3
Oas1a	2.44369e-60	0.340831	0.291	0.16	4.36882e-56	2	Oas1a
Cdc42se1	2.46419e-60	0.258832	0.485	0.437	4.40548e-56	2	Cdc42se1
Cd300a2	4.30071e-60	0.365412	0.668	0.542	7.68881e-56	2	Cd300a
Rtp42	1.12728e-59	0.455603	0.466	0.286	2.01534e-55	2	Rtp4
Sp100	1.44465e-59	0.283716	0.217	0.104	2.58274e-55	2	Sp100
D1Ertd622e	2.01138e-59	0.292566	0.414	0.335	3.59594e-55	2	D1Ertd622e
Trex11	2.41623e-59	0.34251	0.525	0.424	4.31973e-55	2	Trex1
Taldo12	5.10353e-59	0.267126	0.962	0.944	9.1241e-55	2	Taldo1
Dusp6	5.96109e-59	0.366883	0.439	0.339	1.06572e-54	2	Dusp6
Ncf21	6.6538e-59	0.311548	0.72	0.627	1.18957e-54	2	Ncf2
Gm14005	1.31958e-58	0.311908	0.295	0.201	2.35915e-54	2	Gm14005
Msn	1.57954e-58	0.271664	0.711	0.693	2.82389e-54	2	Msn
Irgm1	4.44905e-58	0.339171	0.253	0.146	7.95401e-54	2	Irgm1
Ethe11	9.58935e-58	0.283999	0.51	0.46	1.71438e-53	2	Ethe1
Exoc8	9.78832e-58	0.295588	0.342	0.262	1.74996e-53	2	Exoc8
Fis1	1.02154e-57	0.25719	0.725	0.711	1.8263e-53	2	Fis1
Trim30a2	1.17752e-57	0.33817	0.45	0.367	2.10517e-53	2	Trim30a
Gch1	1.5403e-57	0.290639	0.318	0.231	2.75375e-53	2	Gch1
Hck	3.11352e-57	0.26446	0.466	0.44	5.56635e-53	2	Hck
Cyp4f16	3.20505e-57	0.313578	0.336	0.233	5.72999e-53	2	Cyp4f16
Pla2g71	3.67495e-57	0.311248	0.77	0.576	6.57008e-53	2	Pla2g7
Ptpn61	6.7987e-57	0.28836	0.805	0.756	1.21547e-52	2	Ptpn6
Cdk2ap21	6.81163e-57	0.340147	0.8	0.786	1.21778e-52	2	Cdk2ap2
Casp1	9.07614e-57	0.264816	0.36	0.298	1.62263e-52	2	Casp1
Vwa5a	2.62882e-56	0.27677	0.322	0.23	4.69981e-52	2	Vwa5a
4632428N05Rik1	2.81636e-56	0.320471	0.703	0.623	5.03508e-52	2	4632428N05Rik
Ptp4a21	3.6059e-56	0.27727	0.708	0.686	6.44663e-52	2	Ptp4a2
Cap12	4.21763e-56	0.312726	0.824	0.72	7.54028e-52	2	Cap1
Lims11	5.1346e-56	0.261708	0.413	0.361	9.17964e-52	2	Lims1
Cytip1	5.47218e-56	0.354865	0.547	0.402	9.78316e-52	2	Cytip
Il6ra	7.81098e-56	0.288556	0.342	0.251	1.39645e-51	2	Il6ra
Sat12	1.26443e-55	0.346699	0.961	0.911	2.26055e-51	2	Sat1
Degs1	1.53416e-55	0.295317	0.55	0.479	2.74277e-51	2	Degs1
Rassf4	6.21695e-55	0.272421	0.513	0.468	1.11147e-50	2	Rassf4
Vrk12	1.33428e-54	0.340625	0.486	0.387	2.38543e-50	2	Vrk1
Ahdc1	1.35389e-54	0.289473	0.394	0.318	2.42048e-50	2	Ahdc1
Serpinb10	1.59853e-54	0.463736	0.276	0.123	2.85786e-50	2	Serpinb10
Xaf1	6.86665e-54	0.294301	0.279	0.182	1.22762e-49	2	Xaf1
Ccdc109b1	1.37289e-53	0.320191	0.588	0.466	2.45446e-49	2	Ccdc109b
Nrros	2.42883e-53	0.252697	0.508	0.47	4.34226e-49	2	Nrros
Ceacam1	3.42344e-53	0.313928	0.248	0.132	6.12043e-49	2	Ceacam1
Bach1	1.06866e-52	0.251259	0.267	0.195	1.91054e-48	2	Bach1
Csf3r	1.74554e-52	0.315469	0.275	0.15	3.12067e-48	2	Csf3r
Fam69a1	8.25893e-52	0.285681	0.399	0.299	1.47653e-47	2	Fam69a
Tifab	9.70669e-52	0.264473	0.517	0.457	1.73536e-47	2	Tifab
Sqrdl	4.14019e-51	0.255454	0.343	0.266	7.40183e-47	2	Sqrdl
Eif3e1	5.29795e-51	0.284677	0.877	0.809	9.47167e-47	2	Eif3e
Cdc42ep3	5.66759e-51	0.284883	0.265	0.162	1.01325e-46	2	Cdc42ep3
Cfh	6.49087e-51	0.322389	0.343	0.258	1.16044e-46	2	Cfh
Fndc5	1.40536e-50	0.278289	0.306	0.221	2.51251e-46	2	Fndc5
Daxx	2.64338e-50	0.25193	0.236	0.174	4.72584e-46	2	Daxx
Gm1673	2.82038e-50	0.315101	0.222	0.112	5.04228e-46	2	Gm1673
Gltscr22	5.11931e-50	0.29819	0.792	0.735	9.15231e-46	2	Gltscr2
Dleu2	7.29846e-50	0.293477	0.417	0.345	1.30482e-45	2	Dleu2
Pira2	1.40887e-49	0.284948	0.245	0.136	2.51879e-45	2	Pira2
Lyl11	2.15412e-49	0.275878	0.371	0.306	3.85114e-45	2	Lyl1
Sap301	3.53074e-49	0.295677	0.506	0.437	6.31225e-45	2	Sap30
Tnfaip8l2	1.3374e-47	0.263804	0.647	0.599	2.391e-43	2	Tnfaip8l2
Ube2d31	2.0033e-47	0.25318	0.914	0.898	3.58149e-43	2	Ube2d3
Lamp2	2.81703e-47	0.263118	0.745	0.694	5.03628e-43	2	Lamp2
Gas7	1.25479e-45	0.31018	0.275	0.171	2.24331e-41	2	Gas7
Lbr1	1.84768e-45	0.266419	0.351	0.278	3.30328e-41	2	Lbr
Zeb2	3.7127e-45	0.262534	0.447	0.388	6.63756e-41	2	Zeb2
Pi16	4.91229e-43	0.279283	0.291	0.167	8.7822e-39	2	Pi16
Gstm1	7.00798e-43	0.259319	0.369	0.288	1.25289e-38	2	Gstm1
Tppp31	1.71961e-42	0.486286	0.343	0.191	3.07432e-38	2	Tppp3
Klf13	8.91602e-42	0.264699	0.582	0.534	1.59401e-37	2	Klf13
Clec2i	1.90467e-41	0.290964	0.237	0.136	3.40516e-37	2	Clec2i
Hpse1	1.01573e-40	0.289496	0.326	0.211	1.81592e-36	2	Hpse
Clec7a1	1.27807e-40	0.292904	0.688	0.549	2.28494e-36	2	Clec7a
Fam49a	4.2346e-40	0.254234	0.247	0.163	7.57061e-36	2	Fam49a
Adgre51	4.48197e-40	0.300222	0.567	0.48	8.01287e-36	2	Adgre5
Ccnd31	1.13259e-39	0.263036	0.54	0.459	2.02484e-35	2	Ccnd3
Clec12a1	1.98674e-39	0.284261	0.683	0.586	3.55189e-35	2	Clec12a
Lpar6	3.98191e-39	0.255089	0.293	0.221	7.11886e-35	2	Lpar6
Samsn11	1.52843e-38	0.291514	0.397	0.318	2.73252e-34	2	Samsn1
Gda2	4.48067e-38	0.339998	0.572	0.458	8.01054e-34	2	Gda
Clec4a2	3.36922e-34	0.278706	0.758	0.663	6.02349e-30	2	Clec4a2
Pdlim11	4.46426e-34	0.270386	0.302	0.198	7.9812e-30	2	Pdlim1
Arg2	1.56238e-32	0.297087	0.306	0.195	2.79321e-28	2	Arg2
Arl5c	8.20879e-31	0.26949	0.236	0.135	1.46757e-26	2	Arl5c
Irf72	1.42602e-30	0.33944	0.551	0.393	2.54944e-26	2	Irf7
Ltb4r11	7.106e-24	0.26909	0.449	0.339	1.27041e-19	2	Ltb4r1
Clec4e	1.26381e-22	0.321225	0.26	0.171	2.25943e-18	2	Clec4e
Hbb-bt1	6.11597e-22	0.476319	0.305	0.175	1.09341e-17	2	Hbb-bt
Hba-a2	5.17317e-17	0.739981	0.236	0.137	9.24859e-13	2	Hba-a2
Hspa1a1	4.43927e-16	0.267261	0.544	0.478	7.93653e-12	2	Hspa1a
Hba-a11	1.5324e-12	0.761153	0.23	0.146	2.73962e-08	2	Hba-a1
Rpl212	0	1.63456	0.969	0.52	0	3	Rpl21	cDC.1
Ear22	0	1.36849	0.816	0.293	0	3	Ear2
Fabp52	0	1.30664	0.813	0.256	0	3	Fabp5
Rps23	0	1.29809	0.978	0.739	0	3	Rps2
H2-Ab13	0	1.04689	1	0.71	0	3	H2-Ab1
Rpl291	0	1.00816	0.967	0.752	0	3	Rpl29
H2-DMb12	0	0.917823	0.975	0.49	0	3	H2-DMb1
H2-Eb13	0	0.884757	0.995	0.613	0	3	H2-Eb1
Spint1	0	0.776316	0.525	0.049	0	3	Spint1
H2-Aa3	0	0.761493	0.999	0.666	0	3	H2-Aa
Cd743	0	0.737362	1	0.825	0	3	Cd74
Sh3bgrl31	0	0.693535	0.993	0.959	0	3	Sh3bgrl3
Rps141	0	0.673081	0.999	0.994	0	3	Rps14
H2-DMa1	5.07839378665096e-314	0.699331	0.989	0.831	9.07915241177459e-310	3	H2-DMa
Rpl38	1.17109e-302	0.525412	1	0.995	2.09368e-298	3	Rpl38
Cd523	9.01829e-300	0.557692	1	0.917	1.61229e-295	3	Cd52
Tpt1	2.13258e-293	0.532652	1	0.995	3.81263e-289	3	Tpt1
Gm2a1	5.13505e-272	0.775366	0.978	0.818	9.18044e-268	3	Gm2a
Ear12	1.2313e-264	1.0531	0.688	0.209	2.20132e-260	3	Ear1
Prkcd1	3.89726e-259	0.727534	0.876	0.551	6.96752e-255	3	Prkcd
Rpl37a	1.83877e-254	0.411795	1	0.999	3.28735e-250	3	Rpl37a
Itgax2	7.88309e-241	0.776695	0.586	0.152	1.40934e-236	3	Itgax
Tkt1	5.53243e-233	0.644419	0.917	0.679	9.89087e-229	3	Tkt
Rps28	2.95783e-225	0.396144	1	0.997	5.28801e-221	3	Rps28
Fcgr2b2	3.52798e-214	0.684294	0.911	0.535	6.30732e-210	3	Fcgr2b
Rplp21	1.65743e-208	0.486964	0.998	0.989	2.96315e-204	3	Rplp2
Rplp11	8.35625e-208	0.430873	0.999	0.994	1.49393e-203	3	Rplp1
Rpl231	2.30602e-199	0.406065	1	0.996	4.1227e-195	3	Rpl23
Tmsb102	2.22643e-197	0.304805	0.999	0.963	3.98041e-193	3	Tmsb10
Crip11	7.35996e-197	0.70289	0.996	0.949	1.31581e-192	3	Crip1
Rps131	4.52051e-193	0.365131	0.999	0.994	8.08178e-189	3	Rps13
Naaa2	2.91171e-190	0.588754	0.837	0.451	5.20555e-186	3	Naaa
Rps101	3.85824e-188	0.44226	0.997	0.983	6.89776e-184	3	Rps10
Hsp90ab11	1.46938e-185	0.507877	0.986	0.917	2.62695e-181	3	Hsp90ab1
Rps211	1.07088e-175	0.462853	0.995	0.97	1.91452e-171	3	Rps21
Tmsb4x1	2.38079e-170	0.300544	1	1	4.25637e-166	3	Tmsb4x
Dynll1	8.9674e-169	0.52176	0.961	0.845	1.60319e-164	3	Dynll1
Ifi30	1.75697e-166	0.519089	0.969	0.826	3.14111e-162	3	Ifi30
Mmp121	1.159e-165	1.0822	0.471	0.117	2.07205e-161	3	Mmp12
Hspa81	6.87339e-164	0.484087	0.997	0.972	1.22883e-159	3	Hspa8
Gnb2l1	1.33154e-163	0.434362	0.989	0.953	2.38053e-159	3	Gnb2l1
Ccl17	4.70269e-163	1.29793	0.364	0.061	8.40747e-159	3	Ccl17
Rpl35a1	7.24265e-162	0.318034	0.999	0.997	1.29484e-157	3	Rpl35a
Atp5e	9.02544e-162	0.427758	0.987	0.937	1.61357e-157	3	Atp5e
Htra31	1.52599e-161	0.603564	0.504	0.144	2.72816e-157	3	Htra3
Clec4n3	2.92555e-160	0.56074	0.855	0.458	5.2303e-156	3	Clec4n
Rps81	8.43902e-160	0.279101	1	0.997	1.50873e-155	3	Rps8
Rpl391	1.47459e-158	0.361791	1	0.996	2.63627e-154	3	Rpl39
Nme22	3.19944e-157	0.412035	0.986	0.925	5.71996e-153	3	Nme2
Rps27a1	2.21356e-155	0.305103	0.999	0.998	3.95739e-151	3	Rps27a
Prcp	6.68005e-154	0.531987	0.518	0.172	1.19426e-149	3	Prcp
Rpl52	1.17177e-153	0.428413	0.978	0.899	2.09489e-149	3	Rpl5
Rps121	8.03395e-153	0.474486	0.995	0.971	1.43631e-148	3	Rps12
Rpl41	2.40226e-151	0.251757	1	1	4.29476e-147	3	Rpl41
Atox11	5.55858e-151	0.448625	0.987	0.938	9.93763e-147	3	Atox1
Bcl2a1b3	1.62187e-150	0.519074	0.872	0.5	2.89958e-146	3	Bcl2a1b
Rps3a11	4.68428e-150	0.282543	0.999	0.996	8.37455e-146	3	Rps3a1
Rps241	5.7092e-147	0.34848	1	0.995	1.02069e-142	3	Rps24
Rps261	1.04913e-146	0.352369	0.997	0.985	1.87563e-142	3	Rps26
Rps15a1	1.97243e-142	0.349376	0.999	0.994	3.52632e-138	3	Rps15a
S100a43	1.05634e-141	0.670734	0.907	0.584	1.88853e-137	3	S100a4
Bcl2a1a3	7.88777e-141	0.591425	0.696	0.313	1.41018e-136	3	Bcl2a1a
Plbd12	3.27155e-139	0.507127	0.874	0.538	5.84888e-135	3	Plbd1
Olfm11	1.3385e-137	0.57645	0.56	0.23	2.39297e-133	3	Olfm1
Cbfa2t31	2.21011e-137	0.597338	0.618	0.259	3.95123e-133	3	Cbfa2t3
Pilra2	5.22912e-134	0.535089	0.795	0.438	9.34862e-130	3	Pilra
Axl2	1.46359e-133	0.485138	0.706	0.329	2.61661e-129	3	Axl
Rpl36	1.00584e-132	0.276571	1	0.994	1.79825e-128	3	Rpl36
Rps161	1.85878e-130	0.251126	1	0.998	3.32314e-126	3	Rps16
Rpl22	7.82028e-129	0.361281	0.993	0.957	1.39811e-124	3	Rpl22
Cyp4f181	3.95273e-127	0.539602	0.622	0.258	7.0667e-123	3	Cyp4f18
Mgl2	7.09849e-127	0.601396	0.393	0.105	1.26907e-122	3	Mgl2
Dbi1	1.47138e-121	0.387486	0.968	0.861	2.63053e-117	3	Dbi
Cox8a1	1.17533e-120	0.32469	0.99	0.975	2.10125e-116	3	Cox8a
Ubc2	4.03999e-120	0.532482	0.775	0.482	7.2227e-116	3	Ubc
Ly861	2.97387e-119	0.554071	0.766	0.471	5.31669e-115	3	Ly86
Fau1	7.27444e-117	0.265114	1	0.999	1.30053e-112	3	Fau
Rpsa1	1.90204e-116	0.271376	0.997	0.987	3.40047e-112	3	Rpsa
Dok22	1.90516e-116	0.549903	0.675	0.346	3.40604e-112	3	Dok2
Rps15	1.59584e-115	0.287956	1	0.993	2.85304e-111	3	Rps15
Rpl13a	1.15167e-112	0.254236	0.999	0.997	2.05895e-108	3	Rpl13a
Lta4h1	3.05465e-112	0.522981	0.492	0.206	5.4611e-108	3	Lta4h
F11r	5.47452e-112	0.476552	0.442	0.145	9.78735e-108	3	F11r
Rps71	3.44199e-110	0.271107	0.998	0.99	6.15359e-106	3	Rps7
Rpl281	9.77006e-109	0.281899	0.999	0.988	1.74669e-104	3	Rpl28
Rpl371	1.14616e-108	0.262633	0.999	0.998	2.0491e-104	3	Rpl37
Rpl37rt1	2.53874e-106	0.292174	0.998	0.996	4.53876e-102	3	Rpl37rt
Tep1	7.9298e-106	0.464112	0.557	0.244	1.41769e-101	3	Tep1
Wdr891	3.93302e-102	0.377038	0.969	0.896	7.03145e-98	3	Wdr89
Rpl36a1	2.11886e-100	0.292647	0.994	0.98	3.7881e-96	3	Rpl36a
Slamf8	5.78804e-98	0.394306	0.37	0.109	1.03479e-93	3	Slamf8
Kcnn4	7.44215e-94	0.398805	0.294	0.084	1.33051e-89	3	Kcnn4
Cd1d11	2.27829e-89	0.431375	0.401	0.143	4.07313e-85	3	Cd1d1
Sulf2	1.03589e-88	0.395904	0.402	0.145	1.85196e-84	3	Sulf2
Gapdh3	1.37409e-88	0.303359	0.983	0.919	2.4566e-84	3	Gapdh
Hspe11	1.76463e-88	0.40139	0.882	0.7	3.1548e-84	3	Hspe1
Batf31	2.08043e-88	0.470424	0.583	0.292	3.71939e-84	3	Batf3
Ccdc109b2	4.44956e-86	0.447246	0.721	0.452	7.95493e-82	3	Ccdc109b
Rpl121	5.91917e-84	0.334828	0.98	0.921	1.05823e-79	3	Rpl12
Dapk11	8.16935e-84	0.397568	0.393	0.143	1.46052e-79	3	Dapk1
Rnr2	5.00882e-83	0.418383	0.968	0.891	8.95476e-79	3	Rnr2
Kazald1	2.36939e-81	0.33152	0.206	0.037	4.236e-77	3	Kazald1
Pilrb11	1.08459e-79	0.330625	0.606	0.317	1.93902e-75	3	Pilrb1
Cish	7.98862e-78	0.287652	0.257	0.063	1.42821e-73	3	Cish
Rps202	1.53262e-77	0.279022	0.992	0.985	2.74003e-73	3	Rps20
2010107E04Rik	3.57755e-76	0.29955	0.965	0.926	6.39594e-72	3	2010107E04Rik
Atp5h	1.31023e-74	0.290253	0.965	0.914	2.34243e-70	3	Atp5h
Xbp11	1.33472e-74	0.403075	0.809	0.607	2.38621e-70	3	Xbp1
Coro2a	1.22809e-72	0.320522	0.315	0.106	2.19557e-68	3	Coro2a
Cdk2ap22	1.9133e-71	0.407139	0.883	0.777	3.4206e-67	3	Cdk2ap2
Pilrb21	4.82177e-71	0.342693	0.557	0.283	8.62036e-67	3	Pilrb2
Mycbp21	4.60681e-69	0.407153	0.691	0.448	8.23605e-65	3	Mycbp2
LOC1000389473	1.37348e-67	0.398226	0.636	0.361	2.4555e-63	3	LOC100038947
Tppp32	1.45454e-65	0.400455	0.42	0.183	2.60042e-61	3	Tppp3
Uqcrh	1.11283e-63	0.261544	0.978	0.944	1.98951e-59	3	Uqcrh
Rps19-ps31	1.2419e-63	0.349684	0.9	0.783	2.22027e-59	3	Rps19-ps3
Abcg3	1.3802e-63	0.274587	0.232	0.061	2.46752e-59	3	Abcg3
Plxnd1	1.38251e-63	0.304812	0.289	0.096	2.47165e-59	3	Plxnd1
Snrpf1	1.417e-62	0.314988	0.831	0.626	2.53331e-58	3	Snrpf
Ciita	5.77572e-62	0.297199	0.318	0.114	1.03258e-57	3	Ciita
Itgal2	6.39459e-62	0.386307	0.558	0.306	1.14323e-57	3	Itgal
Zfp7032	1.06622e-61	0.342099	0.36	0.149	1.90619e-57	3	Zfp703
Tmem176b	1.48252e-61	0.313109	0.823	0.584	2.65045e-57	3	Tmem176b
Lpl2	2.2234e-60	0.589581	0.488	0.251	3.975e-56	3	Lpl
Jund1	3.25784e-59	0.395801	0.787	0.721	5.82437e-55	3	Jund
Prdx2	1.64659e-58	0.326149	0.78	0.623	2.94378e-54	3	Prdx2
Ywhaz	6.83078e-58	0.339982	0.768	0.609	1.22121e-53	3	Ywhaz
Runx1	2.72807e-57	0.360938	0.457	0.251	4.87724e-53	3	Runx1
Myadm	1.38145e-56	0.348178	0.454	0.244	2.46975e-52	3	Myadm
Tmem176a1	6.21548e-56	0.386578	0.693	0.458	1.1112e-51	3	Tmem176a
Rps27l1	7.85995e-56	0.278778	0.944	0.885	1.4052e-51	3	Rps27l
Furin	3.17986e-55	0.340957	0.39	0.209	5.68495e-51	3	Furin
Bhlhe401	5.27778e-55	0.33964	0.393	0.181	9.43562e-51	3	Bhlhe40
Clec4b11	3.78774e-54	0.436778	0.378	0.18	6.77172e-50	3	Clec4b1
Dnaja1	1.64356e-52	0.338467	0.73	0.56	2.93835e-48	3	Dnaja1
Eef1b21	1.68837e-51	0.25267	0.956	0.859	3.01847e-47	3	Eef1b2
Atp5k	6.8008e-49	0.271246	0.911	0.829	1.21585e-44	3	Atp5k
S100a13	1.16287e-48	0.301953	0.801	0.666	2.07897e-44	3	S100a13
Qpct	2.27977e-48	0.264326	0.208	0.064	4.07577e-44	3	Qpct
Clec7a2	2.3864e-47	0.284016	0.764	0.541	4.26641e-43	3	Clec7a
Wipf1	4.04431e-46	0.30931	0.51	0.317	7.23042e-42	3	Wipf1
Agpat41	1.41541e-45	0.284997	0.4	0.204	2.53046e-41	3	Agpat4
Ltb4r12	4.59183e-45	0.318726	0.549	0.329	8.20927e-41	3	Ltb4r1
Polr2l	8.47081e-45	0.279541	0.831	0.683	1.51441e-40	3	Polr2l
Pfkp1	3.62212e-44	0.335542	0.432	0.275	6.47563e-40	3	Pfkp
Dnajc15	1.82182e-43	0.296044	0.531	0.349	3.25705e-39	3	Dnajc15
Odc11	8.35404e-43	0.297596	0.357	0.193	1.49353e-38	3	Odc1
Gbp3	1.62178e-42	0.253309	0.296	0.128	2.89942e-38	3	Gbp3
Eps81	2.1786e-42	0.286558	0.367	0.198	3.89491e-38	3	Eps8
Csf2rb1	7.00156e-40	0.301335	0.67	0.492	1.25174e-35	3	Csf2rb
Tbcb	1.86787e-39	0.275091	0.628	0.467	3.33938e-35	3	Tbcb
F102	2.71081e-39	0.322342	0.513	0.308	4.84639e-35	3	F10
Runx31	3.94722e-39	0.272148	0.339	0.167	7.05684e-35	3	Runx3
Capg3	1.83376e-38	0.307886	0.845	0.69	3.27839e-34	3	Capg
Tuba1a1	4.86024e-38	0.34421	0.501	0.334	8.68913e-34	3	Tuba1a
Ezr	4.21787e-36	0.291368	0.478	0.364	7.5407e-32	3	Ezr
Cox171	4.26877e-36	0.270335	0.783	0.662	7.6317e-32	3	Cox17
Rbpj2	5.67341e-36	0.284101	0.44	0.268	1.01429e-31	3	Rbpj
Tbxas12	2.71815e-35	0.263508	0.501	0.309	4.8595e-31	3	Tbxas1
Gsto1	4.65918e-35	0.263907	0.669	0.49	8.32969e-31	3	Gsto1
Emp31	5.2239e-34	0.285075	0.925	0.891	9.33928e-30	3	Emp3
Daglb	1.02992e-33	0.266992	0.381	0.219	1.84129e-29	3	Daglb
Pitpna	2.07181e-33	0.251926	0.824	0.729	3.70397e-29	3	Pitpna
Cd36	5.7357e-33	0.297197	0.261	0.119	1.02543e-28	3	Cd36
Kctd121	6.38043e-33	0.270677	0.621	0.441	1.14069e-28	3	Kctd12
Pnp	2.12396e-32	0.266593	0.591	0.421	3.79722e-28	3	Pnp
Lmo42	2.3518e-26	0.278846	0.517	0.401	4.20455e-22	3	Lmo4
Hp4	0	1.25345	0.98	0.45	0	4	Hp	monocyte.2
Lyz24	0	1.12321	1	0.893	0	4	Lyz2
Sirpb1b4	0	1.09879	0.916	0.347	0	4	Sirpb1b
Ifitm64	0	1.06354	0.969	0.395	0	4	Ifitm6
Mgst14	0	1.02997	0.966	0.505	0	4	Mgst1
Lyz14	0	0.993159	1	0.875	0	4	Lyz1
F13a14	0	0.97368	0.896	0.298	0	4	F13a1
Smpdl3a2	0	0.962297	0.99	0.692	0	4	Smpdl3a
Msrb13	0	0.949161	0.999	0.842	0	4	Msrb1
Emb3	0	0.933775	0.976	0.597	0	4	Emb
Ly6c14	0	0.924276	0.918	0.269	0	4	Ly6c1
Ifitm23	0	0.91283	0.999	0.866	0	4	Ifitm2
Plac83	0	0.906426	0.997	0.746	0	4	Plac8
Ly6c24	0	0.902798	0.966	0.399	0	4	Ly6c2
S100a44	0	0.876337	0.989	0.576	0	4	S100a4
Ifitm33	0	0.863	1	0.925	0	4	Ifitm3
Ms4a6c4	0	0.771707	0.997	0.793	0	4	Ms4a6c
Alox5ap2	0	0.771049	0.998	0.88	0	4	Alox5ap
Ccr23	0	0.762107	0.987	0.687	0	4	Ccr2
S100a62	0	0.702159	0.999	0.851	0	4	S100a6
H3f3a3	0	0.66123	1	0.983	0	4	H3f3a
Coro1a3	0	0.636824	1	0.907	0	4	Coro1a
Lgals32	0	0.538738	1	0.931	0	4	Lgals3
Tmsb103	0	0.481419	1	0.963	0	4	Tmsb10
Cd524	0	0.400378	0.999	0.917	0	4	Cd52
Tyrobp1	0	0.3739	1	0.99	0	4	Tyrobp
Mrpl332	1.11411803137201e-320	0.731416	0.972	0.803	1.99182021648688e-316	4	Mrpl33
Rpl101	5.44830890951435e-319	0.393156	1	0.997	9.74048666842975e-315	4	Rpl10
Rps91	1.43450664829883e-315	0.362812	1	1	2.56461098582864e-311	4	Rps9
Lst14	2.97107e-307	0.632984	0.996	0.794	5.31169e-303	4	Lst1
Slpi3	2.13546e-287	0.301921	0.816	0.328	3.81778e-283	4	Slpi
Mmp84	4.28869e-287	0.749602	0.671	0.168	7.66732e-283	4	Mmp8
Cd1771	6.07887e-286	0.735085	0.625	0.134	1.08678e-281	4	Cd177
Hopx3	1.15479e-273	0.793697	0.77	0.247	2.06453e-269	4	Hopx
Ms4a4c4	2.02032e-271	0.804071	0.904	0.422	3.61193e-267	4	Ms4a4c
Rplp01	1.5255e-268	0.293187	1	0.996	2.72729e-264	4	Rplp0
Fxyd52	2.75063e-266	0.589824	0.996	0.897	4.91758e-262	4	Fxyd5
Mcemp13	2.87032e-263	0.845572	0.825	0.342	5.13155e-259	4	Mcemp1
Lsp14	3.91545e-263	0.516189	0.994	0.766	7.00004e-259	4	Lsp1
Cybb2	4.10049e-260	0.659751	0.988	0.771	7.33085e-256	4	Cybb
Samhd13	3.85213e-258	0.712202	0.937	0.635	6.88683e-254	4	Samhd1
Rgs23	5.05996e-247	0.739297	0.93	0.723	9.04619e-243	4	Rgs2
AB1246112	2.23821e-237	0.706374	0.876	0.534	4.00148e-233	4	AB124611
Clec4a32	6.24684e-231	0.731356	0.909	0.552	1.11681e-226	4	Clec4a3
Fau2	1.95048e-227	0.283614	1	0.999	3.48707e-223	4	Fau
Vim2	4.51581e-227	0.595894	0.987	0.802	8.07336e-223	4	Vim
Gm51503	4.55521e-227	0.779209	0.751	0.304	8.14381e-223	4	Gm5150
Clec4a13	1.38242e-221	0.721028	0.852	0.421	2.47149e-217	4	Clec4a1
LOC1000389474	3.88875e-220	0.736355	0.799	0.345	6.95231e-216	4	LOC100038947
Anxa22	1.14489e-219	0.589438	0.971	0.726	2.04683e-215	4	Anxa2
Ifngr13	3.62943e-217	0.645525	0.963	0.751	6.4887e-213	4	Ifngr1
Bin22	2.78325e-216	0.637868	0.922	0.669	4.97589e-212	4	Bin2
Fam49b3	1.02048e-214	0.546362	0.974	0.832	1.82442e-210	4	Fam49b
AI8399791	1.13238e-207	0.629187	0.448	0.079	2.02447e-203	4	AI839979
Igsf62	6.59796e-207	0.695334	0.822	0.451	1.17958e-202	4	Igsf6
Ccl92	3.30303e-205	0.452829	0.973	0.637	5.90515e-201	4	Ccl9
Ncf43	5.15507e-201	0.592121	0.943	0.719	9.21624e-197	4	Ncf4
Serpinb101	5.58168e-196	0.725416	0.48	0.102	9.97893e-192	4	Serpinb10
S100a112	1.06693e-192	0.542066	0.992	0.842	1.90746e-188	4	S100a11
Gyg2	1.2628e-189	0.69152	0.739	0.404	2.25763e-185	4	Gyg
Hmgb23	9.42438e-187	0.257415	0.897	0.556	1.68489e-182	4	Hmgb2
Arhgdib4	2.49797e-182	0.435811	0.995	0.914	4.46587e-178	4	Arhgdib
Fos2	2.05701e-179	0.802558	0.796	0.374	3.67752e-175	4	Fos
Gm211884	3.25012e-179	0.644996	0.761	0.356	5.81057e-175	4	Gm21188
Eif3f2	4.18366e-176	0.420723	0.995	0.938	7.47954e-172	4	Eif3f
Prdx51	6.38985e-175	0.437822	0.993	0.901	1.14238e-170	4	Prdx5
Tgfbi1	8.64123e-170	0.639873	0.896	0.621	1.54488e-165	4	Tgfbi
Tspo2	1.09449e-168	0.446652	0.987	0.905	1.95673e-164	4	Tspo
Anxa12	4.83505e-168	0.43717	0.888	0.554	8.64411e-164	4	Anxa1
Btg12	6.01623e-168	0.539548	0.96	0.784	1.07558e-163	4	Btg1
Pi161	5.4688e-165	0.563793	0.503	0.145	9.77712e-161	4	Pi16
Arpc1b2	4.36341e-164	0.261976	0.999	0.989	7.80091e-160	4	Arpc1b
Napsa3	3.19157e-163	0.491995	0.939	0.655	5.70589e-159	4	Napsa
Eef1a11	4.2839e-163	0.287498	1	0.997	7.65875e-159	4	Eef1a1
Gm159871	1.43862e-159	0.559348	0.461	0.118	2.57196e-155	4	Gm15987
Eif3h1	3.62848e-156	0.44073	0.975	0.878	6.48699e-152	4	Eif3h
Ms4a6b4	9.10946e-154	0.555024	0.851	0.508	1.62859e-149	4	Ms4a6b
Eef21	3.65402e-153	0.381562	0.995	0.96	6.53265e-149	4	Eef2
Chil34	1.6164e-151	0.367842	0.714	0.335	2.8898e-147	4	Chil3
Tpd522	3.14725e-151	0.534267	0.889	0.667	5.62665e-147	4	Tpd52
Sell4	2.01607e-148	0.356812	0.595	0.249	3.60433e-144	4	Sell
Npc21	1.00066e-145	0.310378	0.998	0.972	1.78898e-141	4	Npc2
H2afz2	9.1191e-145	0.298564	0.996	0.951	1.63031e-140	4	H2afz
Gmfg2	3.43901e-144	0.473155	0.959	0.8	6.14826e-140	4	Gmfg
Pla2g73	6.69833e-144	0.480407	0.895	0.564	1.19753e-139	4	Pla2g7
Lamp12	1.18463e-143	0.287262	0.991	0.903	2.11788e-139	4	Lamp1
Glud11	1.20194e-143	0.509485	0.845	0.65	2.14883e-139	4	Glud1
Susd33	1.28052e-142	0.567514	0.642	0.288	2.28931e-138	4	Susd3
Il17ra2	4.86956e-142	0.568537	0.633	0.289	8.7058e-138	4	Il17ra
Eif3e2	2.74559e-141	0.456248	0.947	0.802	4.90857e-137	4	Eif3e
Ctsc4	2.82658e-138	0.303596	0.985	0.848	5.05335e-134	4	Ctsc
Aldh23	8.92974e-136	0.482608	0.916	0.702	1.59646e-131	4	Aldh2
Hspa1a2	1.77214e-135	0.799776	0.748	0.457	3.16823e-131	4	Hspa1a
Gltscr24	3.15127e-135	0.477103	0.919	0.722	5.63384e-131	4	Gltscr2
Shfm11	7.7563e-135	0.357721	0.996	0.965	1.38667e-130	4	Shfm1
Emilin24	2.67386e-134	0.508974	0.828	0.513	4.78032e-130	4	Emilin2
Gpx1	2.92202e-131	0.276395	1	0.988	5.224e-127	4	Gpx1
Klf21	1.67228e-130	0.525453	0.854	0.548	2.98969e-126	4	Klf2
Klf132	4.21829e-129	0.554627	0.767	0.515	7.54146e-125	4	Klf13
Gm9733	2.03356e-126	0.460409	0.351	0.077	3.6356e-122	4	Gm9733
Ifi27l2a4	8.24512e-126	0.522111	0.95	0.806	1.47406e-121	4	Ifi27l2a
Shisa52	1.75625e-124	0.430123	0.946	0.791	3.13982e-120	4	Shisa5
Ncf22	2.49103e-124	0.485139	0.865	0.612	4.45347e-120	4	Ncf2
Taldo13	3.17651e-123	0.34388	0.993	0.94	5.67897e-119	4	Taldo1
Junb2	7.84698e-122	0.568187	0.907	0.67	1.40288e-117	4	Junb
Ap1s22	9.09566e-121	0.514007	0.736	0.44	1.62612e-116	4	Ap1s2
Cytip2	3.73813e-119	0.543786	0.698	0.386	6.68303e-115	4	Cytip
Lyn1	7.80458e-119	0.465918	0.845	0.651	1.3953e-114	4	Lyn
Fam96a2	1.1555e-118	0.440235	0.897	0.729	2.06581e-114	4	Fam96a
Scand1	1.01311e-116	0.412326	0.939	0.831	1.81123e-112	4	Scand1
Pkm3	5.0267e-116	0.294693	0.991	0.899	8.98674e-112	4	Pkm
Svip3	6.45711e-114	0.501271	0.492	0.193	1.1544e-109	4	Svip
Nadk2	6.53502e-114	0.495107	0.679	0.404	1.16833e-109	4	Nadk
Cox7a2l	9.90337e-114	0.387102	0.979	0.891	1.77052e-109	4	Cox7a2l
Tmem38b	2.13753e-113	0.479176	0.445	0.176	3.82147e-109	4	Tmem38b
Sap303	3.67147e-110	0.499235	0.688	0.418	6.56385e-106	4	Sap30
Tmpo2	6.02396e-108	0.477937	0.721	0.414	1.07696e-103	4	Tmpo
Clec4e1	1.71501e-107	0.392159	0.427	0.154	3.06609e-103	4	Clec4e
Slc25a51	2.5639e-106	0.312507	0.992	0.946	4.58374e-102	4	Slc25a5
4632428N05Rik3	6.82841e-104	0.455095	0.837	0.61	1.22078e-99	4	4632428N05Rik
Cdc42ep31	4.79236e-103	0.441514	0.414	0.147	8.56779e-99	4	Cdc42ep3
Actr33	5.53976e-103	0.31365	0.987	0.925	9.90397e-99	4	Actr3
Sqrdl1	3.37553e-102	0.448887	0.517	0.248	6.03477e-98	4	Sqrdl
Zfp361	4.02747e-102	0.582516	0.661	0.373	7.20031e-98	4	Zfp36
Ms4a6d3	1.38385e-101	0.45998	0.905	0.688	2.47405e-97	4	Ms4a6d
Sat14	4.85715e-101	0.308373	0.992	0.908	8.68361e-97	4	Sat1
C1galt1c12	5.74825e-101	0.49989	0.48	0.207	1.02767e-96	4	C1galt1c1
C32	8.2243e-101	0.442223	0.477	0.193	1.47034e-96	4	C3
Cap14	2.36841e-99	0.401415	0.911	0.712	4.23424e-95	4	Cap1
2410006H16Rik2	3.08833e-99	0.445471	0.832	0.602	5.52131e-95	4	2410006H16Rik
Ptpro2	2.77389e-98	0.468395	0.45	0.172	4.95915e-94	4	Ptpro
Ly6e3	5.72109e-98	0.25473	0.935	0.709	1.02282e-93	4	Ly6e
Dok31	1.17831e-97	0.477075	0.608	0.334	2.10658e-93	4	Dok3
Hacd42	1.32125e-97	0.47212	0.673	0.385	2.36214e-93	4	Hacd4
Ms4a8a1	2.28039e-97	0.452377	0.477	0.188	4.07688e-93	4	Ms4a8a
Itgb73	4.12714e-97	0.405175	0.636	0.326	7.3785e-93	4	Itgb7
Slfn23	8.80965e-97	0.438632	0.867	0.666	1.57499e-92	4	Slfn2
Ier22	2.65112e-94	0.466482	0.791	0.519	4.73967e-90	4	Ier2
Plod31	2.79043e-93	0.44445	0.539	0.273	4.98873e-89	4	Plod3
Tnfrsf1b1	1.82259e-90	0.436968	0.523	0.249	3.25843e-86	4	Tnfrsf1b
Ltb4	8.59693e-90	0.409612	0.54	0.251	1.53696e-85	4	Ltb
Cebpd1	1.14565e-89	0.473683	0.616	0.354	2.0482e-85	4	Cebpd
Hspa82	3.80219e-88	0.420611	0.999	0.972	6.79756e-84	4	Hspa8
Ptpn181	1.51237e-87	0.358349	0.953	0.838	2.70382e-83	4	Ptpn18
Sirpb1a	1.65783e-87	0.353607	0.283	0.071	2.96387e-83	4	Sirpb1a
Rac21	4.20044e-87	0.279624	0.978	0.892	7.50955e-83	4	Rac2
Naca1	8.88187e-87	0.27131	0.993	0.96	1.5879e-82	4	Naca
Tmcc1	1.65066e-86	0.409726	0.361	0.124	2.95104e-82	4	Tmcc1
Tnfaip8l21	1.463e-85	0.411021	0.779	0.586	2.61555e-81	4	Tnfaip8l2
H2afj1	1.99266e-85	0.337967	0.962	0.894	3.56249e-81	4	H2afj
Laptm4a2	3.96689e-84	0.360926	0.894	0.76	7.09201e-80	4	Laptm4a
Clec4a21	1.99929e-83	0.400199	0.868	0.651	3.57432e-79	4	Clec4a2
Ahnak2	1.5738e-82	0.372404	0.773	0.502	2.81364e-78	4	Ahnak
Ltb4r13	7.32095e-82	0.39985	0.614	0.322	1.30884e-77	4	Ltb4r1
Csf3r1	1.64307e-81	0.38837	0.372	0.141	2.93749e-77	4	Csf3r
Lrg14	3.44719e-81	0.541202	0.486	0.216	6.16289e-77	4	Lrg1
D1Ertd622e1	4.96812e-81	0.407451	0.555	0.32	8.882e-77	4	D1Ertd622e
Glipr12	2.2725e-80	0.422769	0.64	0.378	4.06277e-76	4	Glipr1
Eif3k1	3.73074e-80	0.296299	0.974	0.914	6.66983e-76	4	Eif3k
Mtus1	1.73288e-79	0.38884	0.393	0.161	3.09804e-75	4	Mtus1
Dleu21	2.30437e-79	0.438574	0.569	0.329	4.11976e-75	4	Dleu2
Pld42	9.11217e-79	0.282507	0.934	0.796	1.62907e-74	4	Pld4
Ndufa61	1.44808e-77	0.319953	0.955	0.869	2.58888e-73	4	Ndufa6
Esd1	1.89425e-77	0.358011	0.839	0.689	3.38654e-73	4	Esd
Nupr13	2.61016e-77	0.411682	0.52	0.261	4.66644e-73	4	Nupr1
Dusp221	5.06544e-77	0.405476	0.569	0.328	9.056e-73	4	Dusp22
Atp5c11	2.4045e-76	0.313722	0.955	0.86	4.29876e-72	4	Atp5c1
Rbm32	7.07212e-75	0.299952	0.982	0.911	1.26435e-70	4	Rbm3
Gm16731	1.11681e-74	0.380573	0.306	0.103	1.99664e-70	4	Gm1673
Lilrb4a3	2.23512e-74	0.301701	0.887	0.664	3.99594e-70	4	Lilrb4a
Ifi202b3	8.4889e-74	0.41978	0.52	0.254	1.51765e-69	4	Ifi202b
Ube2d32	1.75915e-73	0.303113	0.956	0.894	3.14501e-69	4	Ube2d3
Cd3022	5.43151e-73	0.327566	0.811	0.567	9.71045e-69	4	Cd302
Mir7032	1.20424e-72	0.339245	0.887	0.758	2.15294e-68	4	Mir703
Fis11	1.5842e-72	0.343969	0.826	0.7	2.83223e-68	4	Fis1
Gpr1413	2.02343e-72	0.370321	0.429	0.189	3.61749e-68	4	Gpr141
Fgr2	3.50127e-72	0.395678	0.609	0.35	6.25958e-68	4	Fgr
Ctsa1	1.88319e-71	0.261878	0.949	0.814	3.36678e-67	4	Ctsa
Tgfb12	5.66823e-71	0.378147	0.838	0.696	1.01337e-66	4	Tgfb1
Myo1f2	1.47054e-70	0.38482	0.621	0.418	2.62903e-66	4	Myo1f
Il13ra11	2.25891e-70	0.398806	0.503	0.265	4.03848e-66	4	Il13ra1
Sephs21	2.04402e-69	0.377145	0.515	0.292	3.6543e-65	4	Sephs2
Igfbp6	1.05015e-68	0.343939	0.265	0.08	1.87746e-64	4	Igfbp6
Myd882	4.70625e-68	0.374462	0.571	0.36	8.41383e-64	4	Myd88
Oxa1l1	1.74194e-67	0.362947	0.471	0.277	3.11425e-63	4	Oxa1l
Hmha13	7.02382e-67	0.374568	0.692	0.472	1.25572e-62	4	Hmha1
Mettl9	3.38212e-66	0.370873	0.533	0.33	6.04655e-62	4	Mettl9
Fam174a2	5.61258e-66	0.368726	0.698	0.494	1.00342e-61	4	Fam174a
Pstpip11	6.78964e-66	0.357548	0.472	0.261	1.21385e-61	4	Pstpip1
Pirb	9.04622e-66	0.350279	0.731	0.51	1.61728e-61	4	Pirb
Slfn12	1.92333e-65	0.390851	0.448	0.213	3.43853e-61	4	Slfn1
Cmpk12	2.50215e-65	0.339519	0.768	0.595	4.47335e-61	4	Cmpk1
Cdkn2d2	3.68966e-65	0.372739	0.52	0.273	6.59638e-61	4	Cdkn2d
Mpp11	5.29098e-65	0.372216	0.557	0.338	9.45922e-61	4	Mpp1
Lamp22	2.1889e-64	0.339082	0.837	0.684	3.91331e-60	4	Lamp2
Arhgap151	3.09282e-64	0.353674	0.451	0.232	5.52935e-60	4	Arhgap15
Arf51	4.1264e-64	0.299057	0.894	0.792	7.37719e-60	4	Arf5
Nfe2	4.24161e-64	0.310519	0.272	0.098	7.58316e-60	4	Nfe2
Ypel31	3.06157e-63	0.34797	0.691	0.469	5.47348e-59	4	Ypel3
Cd53	3.24217e-63	0.270054	0.968	0.907	5.79635e-59	4	Cd53
Galnt9	9.31223e-63	0.275101	0.215	0.056	1.66484e-58	4	Galnt9
Bcl10	2.5071e-62	0.344194	0.536	0.328	4.4822e-58	4	Bcl10
Xdh	1.21836e-61	0.321181	0.355	0.159	2.17818e-57	4	Xdh
Gpx42	1.4734e-61	0.256978	0.967	0.882	2.63415e-57	4	Gpx4
Ccdc109b3	5.33159e-61	0.318643	0.692	0.455	9.53182e-57	4	Ccdc109b
Gcnt2	8.74117e-61	0.288291	0.282	0.106	1.56275e-56	4	Gcnt2
Chp11	2.82159e-60	0.335343	0.594	0.429	5.04443e-56	4	Chp1
Tcp11l2	3.07018e-60	0.332687	0.386	0.17	5.48887e-56	4	Tcp11l2
Bscl2	1.56022e-59	0.333308	0.592	0.405	2.78935e-55	4	Bscl2
Fpr21	4.22434e-59	0.400346	0.381	0.168	7.55228e-55	4	Fpr2
Stx11	3.05467e-58	0.292082	0.272	0.098	5.46113e-54	4	Stx11
Abtb1	8.29143e-58	0.321891	0.342	0.163	1.48234e-53	4	Abtb1
Degs11	3.09409e-57	0.349781	0.655	0.469	5.53161e-53	4	Degs1
Btg22	1.64309e-56	0.342377	0.678	0.452	2.93752e-52	4	Btg2
Gnb21	2.22959e-56	0.262473	0.961	0.895	3.98607e-52	4	Gnb2
Cnn22	2.99479e-56	0.268364	0.764	0.546	5.35408e-52	4	Cnn2
Rbm71	4.50261e-56	0.338307	0.654	0.479	8.04976e-52	4	Rbm7
Coro1b	5.78834e-55	0.298655	0.839	0.734	1.03484e-50	4	Coro1b
Osbpl9	1.07185e-54	0.319344	0.515	0.341	1.91626e-50	4	Osbpl9
Cd300a3	1.60246e-54	0.342782	0.746	0.534	2.86489e-50	4	Cd300a
Fbxl51	2.72397e-54	0.326343	0.441	0.252	4.86991e-50	4	Fbxl5
Gpcpd1	5.05394e-54	0.348026	0.437	0.23	9.03544e-50	4	Gpcpd1
Arg22	7.14948e-53	0.34598	0.398	0.186	1.27818e-48	4	Arg2
Aprt2	1.94922e-52	0.296041	0.888	0.743	3.48482e-48	4	Aprt
Ier52	6.94083e-52	0.34259	0.769	0.588	1.24088e-47	4	Ier5
Rnf149	1.11255e-51	0.330884	0.758	0.579	1.98901e-47	4	Rnf149
Gda3	1.11391e-51	0.28207	0.668	0.448	1.99144e-47	4	Gda
Ccdc28b	1.11532e-51	0.303674	0.369	0.198	1.99398e-47	4	Ccdc28b
Amica11	1.27904e-51	0.254407	0.659	0.438	2.28667e-47	4	Amica1
Nfil3	1.30426e-51	0.262811	0.282	0.123	2.33176e-47	4	Nfil3
Add32	2.15833e-50	0.333742	0.395	0.209	3.85866e-46	4	Add3
Lmo43	6.42059e-50	0.339839	0.588	0.394	1.14787e-45	4	Lmo4
Idh12	6.88183e-50	0.341104	0.652	0.446	1.23033e-45	4	Idh1
Eif3m1	9.07599e-50	0.289205	0.805	0.677	1.62261e-45	4	Eif3m
Eif2a	1.69525e-49	0.30339	0.468	0.305	3.03077e-45	4	Eif2a
Atg101	2.40568e-49	0.30142	0.429	0.266	4.30088e-45	4	Atg101
Usf1	5.58393e-49	0.2934	0.392	0.224	9.98295e-45	4	Usf1
Bnip3l1	7.19557e-49	0.292342	0.751	0.6	1.28642e-44	4	Bnip3l
Thoc7	7.46884e-49	0.310183	0.579	0.449	1.33528e-44	4	Thoc7
Timm10b	1.0224e-48	0.291646	0.812	0.707	1.82784e-44	4	Timm10b
St3gal42	1.14381e-48	0.31898	0.568	0.379	2.0449e-44	4	St3gal4
Klra2	2.95104e-48	0.354623	0.428	0.228	5.27586e-44	4	Klra2
Aldh3b1	1.5759e-47	0.308207	0.481	0.298	2.8174e-43	4	Aldh3b1
Hpcal1	3.03932e-47	0.298647	0.664	0.522	5.4337e-43	4	Hpcal1
Cyp4f161	3.15082e-47	0.313633	0.407	0.226	5.63304e-43	4	Cyp4f16
Rnf115	3.88061e-47	0.301773	0.539	0.368	6.93775e-43	4	Rnf115
Gstm11	4.19748e-47	0.290803	0.47	0.278	7.50425e-43	4	Gstm1
Lamtor4	6.64375e-47	0.298893	0.83	0.696	1.18777e-42	4	Lamtor4
Sgk3	1.59919e-46	0.2857	0.458	0.283	2.85904e-42	4	Sgk3
Casp11	5.56968e-46	0.303668	0.458	0.288	9.95748e-42	4	Casp1
Srsf51	5.92112e-46	0.278015	0.822	0.684	1.05858e-41	4	Srsf5
Milr11	8.31524e-46	0.30589	0.562	0.38	1.4866e-41	4	Milr1
Rbks	1.13642e-45	0.252054	0.231	0.092	2.03169e-41	4	Rbks
Trps12	1.69493e-45	0.317004	0.414	0.233	3.0302e-41	4	Trps1
Kdm7a1	2.2532e-45	0.311215	0.569	0.384	4.02828e-41	4	Kdm7a
Arl6ip53	3.18544e-45	0.262388	0.838	0.714	5.69494e-41	4	Arl6ip5
Ptpn62	5.37134e-45	0.258672	0.871	0.749	9.60289e-41	4	Ptpn6
Rps271	6.06037e-45	0.252595	0.666	0.478	1.08347e-40	4	Rps27
Atg3	7.00496e-45	0.290881	0.663	0.528	1.25235e-40	4	Atg3
Ifngr2	8.75354e-45	0.306352	0.54	0.379	1.56496e-40	4	Ifngr2
Fes	1.5144e-44	0.290802	0.55	0.399	2.70745e-40	4	Fes
Ikbkb	1.66311e-44	0.268884	0.358	0.209	2.9733e-40	4	Ikbkb
Tpgs1	2.21781e-44	0.297114	0.469	0.308	3.965e-40	4	Tpgs1
Adipor11	2.34399e-44	0.274678	0.714	0.575	4.19058e-40	4	Adipor1
Eif4ebp12	2.86252e-44	0.282991	0.716	0.557	5.11761e-40	4	Eif4ebp1
Zbp12	3.01362e-44	0.326721	0.437	0.252	5.38775e-40	4	Zbp1
Mrpl30	3.31954e-44	0.272858	0.746	0.616	5.93468e-40	4	Mrpl30
Gpi12	4.28167e-44	0.258832	0.888	0.766	7.65477e-40	4	Gpi1
Lyl12	4.82924e-44	0.295176	0.481	0.295	8.63372e-40	4	Lyl1
Prr131	5.47038e-44	0.291917	0.861	0.763	9.77994e-40	4	Prr13
Adrb2	7.05259e-44	0.277797	0.32	0.154	1.26086e-39	4	Adrb2
Rara2	7.45123e-44	0.289367	0.458	0.27	1.33213e-39	4	Rara
Ccpg1	1.98892e-43	0.268751	0.383	0.212	3.55579e-39	4	Ccpg1
Cd300lb	2.62022e-43	0.276861	0.318	0.156	4.68443e-39	4	Cd300lb
Apbb1ip	6.29032e-43	0.291862	0.655	0.521	1.12458e-38	4	Apbb1ip
Arpc1a	7.11583e-43	0.268476	0.554	0.414	1.27217e-38	4	Arpc1a
Rsu11	1.72018e-42	0.273925	0.639	0.497	3.07534e-38	4	Rsu1
Trex12	1.84001e-42	0.297972	0.6	0.416	3.28957e-38	4	Trex1
Tnfrsf21	1.85812e-42	0.274118	0.389	0.225	3.32195e-38	4	Tnfrsf21
Pygl1	2.63693e-42	0.285474	0.485	0.302	4.71431e-38	4	Pygl
Asnsd11	3.42221e-42	0.288549	0.52	0.372	6.11823e-38	4	Asnsd1
Pnkp1	3.82174e-42	0.285547	0.416	0.251	6.8325e-38	4	Pnkp
Gdpd3	6.38458e-42	0.266858	0.268	0.13	1.14144e-37	4	Gdpd3
Samsn13	3.05737e-41	0.261676	0.493	0.308	5.46596e-37	4	Samsn1
Klf41	3.37018e-41	0.272595	0.42	0.24	6.02521e-37	4	Klf4
Capn21	3.41408e-41	0.268343	0.456	0.288	6.1037e-37	4	Capn2
Thap11	3.73255e-41	0.252194	0.361	0.216	6.67305e-37	4	Thap11
Tifa2	4.29531e-41	0.300663	0.49	0.318	7.67915e-37	4	Tifa
Glipr21	3.60047e-40	0.253019	0.411	0.244	6.43693e-36	4	Glipr2
Ethe12	4.16943e-40	0.299244	0.619	0.449	7.45411e-36	4	Ethe1
Pgd2	7.86696e-40	0.271902	0.728	0.565	1.40646e-35	4	Pgd
Fmnl11	8.52559e-40	0.283399	0.532	0.361	1.5242e-35	4	Fmnl1
Igbp1	1.32628e-39	0.268988	0.45	0.315	2.37113e-35	4	Igbp1
Asap11	2.39057e-39	0.255378	0.377	0.232	4.27387e-35	4	Asap1
Fam69a2	3.3755e-39	0.297321	0.454	0.294	6.03472e-35	4	Fam69a
Fam32a2	3.587e-39	0.264924	0.774	0.643	6.41284e-35	4	Fam32a
Stk241	5.1732e-39	0.263065	0.552	0.402	9.24865e-35	4	Stk24
Supt4a	8.88119e-39	0.261647	0.713	0.606	1.58778e-34	4	Supt4a
Tnfrsf1a	1.24117e-38	0.28959	0.573	0.425	2.21897e-34	4	Tnfrsf1a
G6pdx	5.0344e-38	0.279517	0.409	0.262	9.00049e-34	4	G6pdx
Sirpa1	5.78307e-38	0.276861	0.718	0.554	1.0339e-33	4	Sirpa
Bst12	3.55071e-37	0.274676	0.322	0.18	6.34797e-33	4	Bst1
Ppp1r15a	5.18533e-37	0.310355	0.311	0.156	9.27034e-33	4	Ppp1r15a
Wsb1	7.17374e-37	0.26459	0.457	0.328	1.28252e-32	4	Wsb1
Chst121	8.578e-37	0.252856	0.419	0.264	1.53358e-32	4	Chst12
Pdlim12	1.27881e-36	0.276951	0.358	0.193	2.28625e-32	4	Pdlim1
Tm6sf1	1.33589e-36	0.266611	0.597	0.45	2.38831e-32	4	Tm6sf1
Glo11	1.48632e-36	0.259897	0.711	0.553	2.65724e-32	4	Glo1
Use1	1.94907e-36	0.250655	0.713	0.606	3.48455e-32	4	Use1
Socs32	4.94368e-36	0.325058	0.391	0.22	8.83832e-32	4	Socs3
Hebp12	4.49267e-35	0.280328	0.55	0.366	8.032e-31	4	Hebp1
Metrnl	1.14569e-34	0.275379	0.616	0.436	2.04826e-30	4	Metrnl
Nrros1	1.63768e-34	0.266381	0.606	0.46	2.92784e-30	4	Nrros
Csf2ra1	5.15531e-34	0.256843	0.794	0.663	9.21666e-30	4	Csf2ra
Scarb11	6.42792e-34	0.262509	0.484	0.347	1.14918e-29	4	Scarb1
Zfp36l22	1.16884e-33	0.279666	0.694	0.541	2.08965e-29	4	Zfp36l2
Snhg8	6.49889e-33	0.263978	0.541	0.399	1.16187e-28	4	Snhg8
Tifab1	7.47592e-33	0.260974	0.593	0.449	1.33655e-28	4	Tifab
Pnrc2	8.84654e-33	0.257297	0.457	0.329	1.58159e-28	4	Pnrc2
Klf10	4.87482e-32	0.260937	0.369	0.234	8.71521e-28	4	Klf10
1500012F01Rik	1.86564e-31	0.264458	0.54	0.398	3.3354e-27	4	1500012F01Rik
Adssl11	2.0246e-30	0.251176	0.502	0.36	3.61959e-26	4	Adssl1
Oser12	1.3704e-28	0.25712	0.546	0.408	2.45001e-24	4	Oser1
2019-06-02	1.16389e-26	0.299691	0.609	0.474	2.0808e-22	4	Jun
Nr4a1	3.44572e-25	0.27983	0.262	0.138	6.16025e-21	4	Nr4a1
Ccl3	9.15399e-20	0.268113	0.255	0.152	1.63655e-15	4	Ccl3
Dusp12	4.72309e-19	0.341826	0.417	0.294	8.44395e-15	4	Dusp1
Apoe4	0	1.93866	1	0.924	0	5	Apoe	macrophage.2
Ctsd5	0	1.70907	0.999	0.736	0	5	Ctsd
Trem23	0	1.59825	0.967	0.308	0	5	Trem2
Cd635	0	1.54916	0.884	0.298	0	5	Cd63
Ctsb5	0	1.50516	1	0.934	0	5	Ctsb
Lgmn4	0	1.4387	0.996	0.59	0	5	Lgmn
Sepp15	0	1.2548	0.986	0.749	0	5	Sepp1
C1qb4	0	1.16267	0.884	0.395	0	5	C1qb
C1qc4	0	1.14436	0.917	0.394	0	5	C1qc
Syngr1	0	1.09531	0.55	0.05	0	5	Syngr1
Ftl14	0	0.938509	1	1	0	5	Ftl1
Cd682	0	0.872386	0.971	0.78	0	5	Cd68
Grn4	0	0.871128	0.996	0.873	0	5	Grn
Lamp13	0	0.6952	0.997	0.903	0	5	Lamp1
Fth14	3.35322353832454e-320	0.914305	1	0.999	5.99489304181661e-316	5	Fth1
C1qa4	1.75336e-307	1.12459	0.929	0.498	3.13466e-303	5	C1qa
C3ar13	2.61447e-304	0.859159	0.814	0.259	4.67414e-300	5	C3ar1
Plin22	5.08478e-277	0.897205	0.832	0.543	9.09057e-273	5	Plin2
Ctss1	2.2871e-274	0.68297	1	0.955	4.08888e-270	5	Ctss
Pld34	2.72065e-266	0.844843	0.683	0.222	4.86398e-262	5	Pld3
Ms4a7	4.97368e-266	1.24911	0.563	0.113	8.89195e-262	5	Ms4a7
Gpnmb	2.14472e-262	1.56096	0.315	0.017	3.83434e-258	5	Gpnmb
Ctsa2	7.58596e-237	0.640235	0.973	0.812	1.35622e-232	5	Ctsa
Stab1	2.63691e-236	0.735167	0.514	0.091	4.71427e-232	5	Stab1
Apobec12	2.10101e-235	0.77349	0.847	0.378	3.75618e-231	5	Apobec1
Ctsl4	1.09101e-230	1.07581	0.936	0.586	1.95051e-226	5	Ctsl
Pf44	3.33149e-230	1.39282	0.673	0.213	5.95605e-226	5	Pf4
Abhd121	3.8474e-224	0.689759	0.77	0.331	6.87838e-220	5	Abhd12
Ctsz2	1.44123e-221	0.631936	0.994	0.912	2.57662e-217	5	Ctsz
Pla2g74	8.91802e-216	0.773044	0.931	0.561	1.59436e-211	5	Pla2g7
Mafb4	6.65449e-214	0.624524	0.858	0.374	1.18969e-209	5	Mafb
Cxcl163	9.77004e-209	0.816805	0.799	0.345	1.74669e-204	5	Cxcl16
Tmem373	2.51216e-207	0.664747	0.691	0.223	4.49123e-203	5	Tmem37
Ninj13	9.66511e-204	0.804703	0.858	0.461	1.72793e-199	5	Ninj1
Akr1a11	1.0591e-203	0.557945	0.981	0.869	1.89345e-199	5	Akr1a1
Fam20c1	4.56288e-201	0.679881	0.527	0.123	8.15752e-197	5	Fam20c
Hexa1	7.23153e-201	0.616289	0.96	0.771	1.29285e-196	5	Hexa
Cstb2	9.4668e-198	0.735723	0.937	0.769	1.69247e-193	5	Cstb
Sdcbp1	9.63952e-197	0.60022	0.952	0.786	1.72335e-192	5	Sdcbp
Spp15	3.96802e-194	1.05986	0.893	0.59	7.09402e-190	5	Spp1
Mt14	1.04029e-190	0.505304	0.962	0.627	1.85983e-186	5	Mt1
Hexb2	1.31834e-189	0.780287	0.851	0.642	2.35693e-185	5	Hexb
Dhrs32	1.59904e-185	0.641428	0.663	0.237	2.85876e-181	5	Dhrs3
Lgals14	1.74241e-178	0.756161	0.984	0.888	3.11507e-174	5	Lgals1
Tmem86a4	2.23537e-177	0.610636	0.665	0.234	3.99639e-173	5	Tmem86a
Igf11	1.00246e-175	0.510792	0.512	0.142	1.7922e-171	5	Igf1
Hpgds1	7.72159e-173	0.472684	0.406	0.072	1.38047e-168	5	Hpgds
Bri3	8.98148e-172	0.578387	0.913	0.684	1.60571e-167	5	Bri3
Gpx34	1.25405e-167	0.7863	0.515	0.186	2.24198e-163	5	Gpx3
Fcgr31	2.09553e-167	0.558268	0.985	0.773	3.74639e-163	5	Fcgr3
Ecm15	9.26841e-164	0.723071	0.648	0.238	1.65701e-159	5	Ecm1
Timp25	6.69498e-159	0.713031	0.732	0.338	1.19693e-154	5	Timp2
Vat11	6.71725e-158	0.617104	0.457	0.145	1.20091e-153	5	Vat1
Gas61	2.56492e-157	0.579373	0.371	0.067	4.58556e-153	5	Gas6
Cx3cr12	1.33909e-156	0.784169	0.65	0.266	2.39402e-152	5	Cx3cr1
Csf1r3	8.36803e-153	0.532151	0.964	0.7	1.49604e-148	5	Csf1r
Itm2b3	3.49946e-152	0.441271	0.998	0.991	6.25634e-148	5	Itm2b
Tspan44	6.07088e-150	0.513722	0.542	0.167	1.08535e-145	5	Tspan4
Hmox14	1.49826e-149	0.961602	0.778	0.381	2.67858e-145	5	Hmox1
Cd84	1.08324e-146	0.538177	0.758	0.36	1.93662e-142	5	Cd84
Blvrb4	6.2686e-146	0.457843	0.793	0.404	1.1207e-141	5	Blvrb
Lipa2	1.53503e-141	0.623525	0.731	0.386	2.74433e-137	5	Lipa
Rab3il1	9.51561e-140	0.49027	0.497	0.146	1.7012e-135	5	Rab3il1
Rnase42	1.31668e-139	0.614245	0.591	0.232	2.35396e-135	5	Rnase4
AF2517052	1.14423e-137	0.518362	0.871	0.515	2.04565e-133	5	AF251705
Acp54	1.09446e-136	0.780767	0.706	0.342	1.95668e-132	5	Acp5
Cxcl141	1.55635e-136	0.62122	0.483	0.139	2.78244e-132	5	Cxcl14
Colec12	1.17125e-135	0.459075	0.5	0.151	2.09396e-131	5	Colec12
Cndp21	1.28602e-134	0.525471	0.797	0.465	2.29914e-130	5	Cndp2
Cd931	1.55958e-134	0.532039	0.485	0.148	2.78822e-130	5	Cd93
Snx53	2.35972e-132	0.491297	0.925	0.698	4.21871e-128	5	Snx5
Camk11	6.20999e-131	0.527265	0.645	0.281	1.11022e-126	5	Camk1
Npc22	1.55972e-130	0.290846	1	0.971	2.78847e-126	5	Npc2
Maf4	8.05886e-130	0.356501	0.557	0.214	1.44076e-125	5	Maf
Itgb53	1.60107e-128	0.447771	0.566	0.207	2.8624e-124	5	Itgb5
Dab25	1.51753e-124	0.546328	0.647	0.278	2.71303e-120	5	Dab2
Efhd23	4.14194e-124	0.474491	0.915	0.663	7.40497e-120	5	Efhd2
P2ry6	1.97507e-121	0.499684	0.692	0.343	3.53103e-117	5	P2ry6
Abca11	9.26197e-121	0.441262	0.395	0.1	1.65586e-116	5	Abca1
C5ar13	1.94794e-120	0.491044	0.714	0.342	3.48253e-116	5	C5ar1
Ada	8.57883e-120	0.438061	0.357	0.088	1.53372e-115	5	Ada
Bcl2a1b5	2.06594e-119	0.464156	0.849	0.504	3.69349e-115	5	Bcl2a1b
Arrb24	7.80799e-118	0.501584	0.779	0.469	1.39591e-113	5	Arrb2
Gatm2	1.1345e-116	0.608318	0.867	0.624	2.02827e-112	5	Gatm
P2rx4	2.67081e-114	0.469347	0.559	0.224	4.77488e-110	5	P2rx4
Slc37a2	1.01099e-111	0.385429	0.361	0.089	1.80745e-107	5	Slc37a2
Rgs101	5.14273e-111	0.455239	0.913	0.676	9.19418e-107	5	Rgs10
Adgre12	1.69538e-109	0.331679	0.689	0.349	3.03101e-105	5	Adgre1
Aif14	7.29209e-109	0.298813	0.93	0.658	1.30368e-104	5	Aif1
Cbr2	1.42723e-108	0.56895	0.209	0.025	2.5516e-104	5	Cbr2
Ms4a6d4	1.2469e-107	0.36733	0.944	0.684	2.22921e-103	5	Ms4a6d
Prdx11	5.26655e-104	0.47585	0.994	0.962	9.41554e-100	5	Prdx1
Klc4	6.08486e-104	0.347332	0.355	0.092	1.08785e-99	5	Klc4
Fcgr11	1.68681e-102	0.38847	0.749	0.406	3.01567e-98	5	Fcgr1
Tmem106a1	5.02623e-102	0.478056	0.625	0.31	8.98589e-98	5	Tmem106a
Fcgr45	5.66637e-102	0.44269	0.663	0.321	1.01303e-97	5	Fcgr4
Anxa5	1.07526e-101	0.445916	0.932	0.818	1.92235e-97	5	Anxa5
Hal1	5.84367e-101	0.471974	0.256	0.048	1.04473e-96	5	Hal
Slc3a23	2.50624e-97	0.458842	0.787	0.5	4.48066e-93	5	Slc3a2
Lgals3bp3	6.4764e-97	0.455516	0.643	0.313	1.15785e-92	5	Lgals3bp
Glul2	4.19303e-95	0.476644	0.711	0.411	7.4963e-91	5	Glul
Msr14	5.95838e-95	0.416433	0.74	0.409	1.06524e-90	5	Msr1
Il10rb1	3.33554e-93	0.423441	0.676	0.358	5.96327e-89	5	Il10rb
Anxa33	3.23157e-92	0.371707	0.786	0.465	5.7774e-88	5	Anxa3
Gusb	9.97991e-92	0.430232	0.744	0.488	1.78421e-87	5	Gusb
Cebpa	1.41687e-91	0.453142	0.627	0.328	2.53308e-87	5	Cebpa
Cd385	1.39184e-90	0.403681	0.541	0.234	2.48833e-86	5	Cd38
Tmem119	1.80455e-90	0.504711	0.223	0.041	3.22617e-86	5	Tmem119
Slc11a11	2.22615e-89	0.426352	0.605	0.29	3.97991e-85	5	Slc11a1
Nt5dc2	8.88676e-89	0.390961	0.354	0.109	1.58877e-84	5	Nt5dc2
Pltp4	9.33358e-89	0.498225	0.659	0.339	1.66866e-84	5	Pltp
Uap1l11	7.09865e-88	0.405447	0.508	0.222	1.2691e-83	5	Uap1l1
Cotl12	1.86095e-85	0.337763	0.987	0.903	3.327e-81	5	Cotl1
Renbp	1.66971e-83	0.378008	0.476	0.197	2.98511e-79	5	Renbp
Gns3	2.76931e-82	0.366621	0.571	0.271	4.95098e-78	5	Gns
Slc7a81	2.57603e-81	0.270667	0.349	0.119	4.60542e-77	5	Slc7a8
Pdlim41	1.07396e-80	0.283975	0.371	0.129	1.92002e-76	5	Pdlim4
Serpinb6a4	2.49386e-80	0.469271	0.488	0.208	4.45853e-76	5	Serpinb6a
Lrp11	5.72134e-80	0.402069	0.695	0.396	1.02286e-75	5	Lrp1
Plod11	1.60334e-79	0.316069	0.423	0.164	2.86644e-75	5	Plod1
Paox	2.14844e-79	0.331687	0.35	0.113	3.84098e-75	5	Paox
Tnfsf12	6.61006e-79	0.3176	0.298	0.082	1.18175e-74	5	Tnfsf12
Dnase2a1	3.76666e-78	0.382982	0.537	0.254	6.73404e-74	5	Dnase2a
Dgkz	2.7579e-77	0.372091	0.53	0.248	4.93057e-73	5	Dgkz
Dcxr1	1.02005e-76	0.390458	0.591	0.306	1.82365e-72	5	Dcxr
Slc48a13	9.30327e-76	0.424729	0.638	0.363	1.66324e-71	5	Slc48a1
Fcgrt3	4.4119e-75	0.472728	0.772	0.528	7.88759e-71	5	Fcgrt
Pmp221	1.69013e-74	0.361006	0.226	0.048	3.02161e-70	5	Pmp22
Creg13	1.88963e-74	0.362192	0.91	0.703	3.37829e-70	5	Creg1
Hyi	1.93867e-74	0.319965	0.48	0.209	3.46596e-70	5	Hyi
Dtnbp1	2.00549e-74	0.36024	0.448	0.197	3.58542e-70	5	Dtnbp1
Clu2	5.47893e-74	0.437365	0.733	0.46	9.79524e-70	5	Clu
Naa20	1.04552e-73	0.353706	0.546	0.27	1.86917e-69	5	Naa20
Tcn23	1.37917e-73	0.361009	0.703	0.412	2.46567e-69	5	Tcn2
Glmp	1.14113e-72	0.369149	0.722	0.463	2.04012e-68	5	Glmp
Lamtor1	1.14917e-72	0.358672	0.824	0.619	2.05448e-68	5	Lamtor1
Sat15	1.55797e-72	0.288034	0.988	0.909	2.78535e-68	5	Sat1
Ifnar23	2.83982e-71	0.359045	0.849	0.609	5.07703e-67	5	Ifnar2
Tpp11	1.91387e-70	0.355336	0.591	0.31	3.42162e-66	5	Tpp1
Ntpcr	1.08594e-69	0.386951	0.556	0.284	1.94144e-65	5	Ntpcr
Amdhd2	1.34572e-69	0.366715	0.469	0.216	2.40587e-65	5	Amdhd2
Rcbtb21	5.74056e-68	0.347038	0.459	0.203	1.0263e-63	5	Rcbtb2
Atp13a2	2.26893e-67	0.345256	0.546	0.275	4.0564e-63	5	Atp13a2
Rin2	2.46361e-67	0.269922	0.341	0.123	4.40445e-63	5	Rin2
Mmp14	2.53578e-67	0.293302	0.279	0.083	4.53346e-63	5	Mmp14
Pon3	4.5862e-67	0.254475	0.325	0.117	8.19921e-63	5	Pon3
Itfg3	5.22397e-65	0.267029	0.359	0.137	9.33941e-61	5	Itfg3
Psap1	5.48597e-65	0.389843	1	0.988	9.80781e-61	5	Psap
Anxa41	1.24312e-64	0.388674	0.556	0.313	2.22245e-60	5	Anxa4
Blvra1	9.18889e-64	0.311014	0.619	0.356	1.64279e-59	5	Blvra
Ssbp41	1.03539e-63	0.329367	0.712	0.451	1.85107e-59	5	Ssbp4
Nceh1	1.50539e-62	0.292494	0.363	0.141	2.69134e-58	5	Nceh1
Nrp11	3.40167e-62	0.330811	0.503	0.25	6.08151e-58	5	Nrp1
Cd144	4.31927e-62	0.263581	0.626	0.365	7.72198e-58	5	Cd14
Calm21	3.23678e-61	0.335956	0.953	0.855	5.78671e-57	5	Calm2
Cmklr1	4.11538e-61	0.282558	0.368	0.147	7.35747e-57	5	Cmklr1
Adap21	2.60337e-59	0.255125	0.311	0.113	4.65431e-55	5	Adap2
Hebp13	4.03475e-59	0.268294	0.614	0.36	7.21332e-55	5	Hebp1
Mfsd11	8.41192e-59	0.252686	0.287	0.097	1.50388e-54	5	Mfsd11
Wwp11	3.07953e-58	0.271736	0.314	0.117	5.50559e-54	5	Wwp1
Snx8	3.15864e-58	0.252767	0.294	0.103	5.64702e-54	5	Snx8
Tbxas14	5.62264e-58	0.319828	0.559	0.304	1.00522e-53	5	Tbxas1
Fabp54	1.16018e-57	0.861238	0.475	0.293	2.07418e-53	5	Fabp5
Ddit4	3.48897e-57	0.385666	0.243	0.08	6.23758e-53	5	Ddit4
Naglu	7.22619e-57	0.27105	0.321	0.12	1.2919e-52	5	Naglu
Trf2	4.4403e-56	0.256852	0.952	0.807	7.93837e-52	5	Trf
Atp6ap1	6.99805e-56	0.314215	0.81	0.599	1.25111e-51	5	Atp6ap1
Clta	8.29665e-55	0.258983	0.981	0.922	1.48328e-50	5	Clta
Dpep22	4.53159e-54	0.332489	0.429	0.203	8.10158e-50	5	Dpep2
Metrnl1	3.00642e-53	0.299245	0.679	0.43	5.37488e-49	5	Metrnl
Ldhb1	3.42917e-53	0.350561	0.426	0.202	6.13067e-49	5	Ldhb
Lpxn	7.13837e-53	0.285057	0.448	0.221	1.2762e-48	5	Lpxn
Sirt2	8.44069e-53	0.304362	0.562	0.321	1.50903e-48	5	Sirt2
Gngt21	2.29147e-51	0.287256	0.832	0.61	4.09669e-47	5	Gngt2
Fam213b	5.27604e-51	0.271475	0.338	0.139	9.43251e-47	5	Fam213b
Atp6v1c1	1.40006e-50	0.321832	0.52	0.305	2.50302e-46	5	Atp6v1c1
Ctnnb11	6.80278e-50	0.326236	0.584	0.364	1.2162e-45	5	Ctnnb1
Arl11	9.79682e-50	0.287765	0.411	0.197	1.75148e-45	5	Arl11
Ucp2	3.05896e-49	0.262252	0.964	0.89	5.46881e-45	5	Ucp2
Wbp53	9.57302e-49	0.315376	0.548	0.318	1.71146e-44	5	Wbp5
Asah1	7.71288e-48	0.287766	0.836	0.648	1.37891e-43	5	Asah1
Pisd-ps12	5.4715e-47	0.260218	0.522	0.3	9.78195e-43	5	Pisd-ps1
Mfsd1	1.26597e-46	0.265861	0.566	0.337	2.2633e-42	5	Mfsd1
Emp12	4.21496e-46	0.325509	0.361	0.165	7.53551e-42	5	Emp1
Ccr12	8.4938e-46	0.263174	0.601	0.371	1.51852e-41	5	Ccr1
Cirbp2	8.81503e-46	0.256777	0.617	0.388	1.57595e-41	5	Cirbp
Cfp5	3.07606e-45	0.362217	0.824	0.651	5.49938e-41	5	Cfp
Lmna3	5.99374e-45	0.286265	0.399	0.197	1.07156e-40	5	Lmna
Unc93b12	3.20286e-44	0.266572	0.947	0.844	5.72607e-40	5	Unc93b1
Nagk1	4.32556e-44	0.273908	0.467	0.254	7.73323e-40	5	Nagk
Drap12	7.03107e-43	0.268118	0.594	0.371	1.25702e-38	5	Drap1
Lgals91	5.82549e-42	0.291954	0.581	0.366	1.04148e-37	5	Lgals9
Wfdc172	1.52169e-41	0.329002	0.978	0.888	2.72047e-37	5	Wfdc17
Gclm1	2.27015e-40	0.31739	0.427	0.251	4.05857e-36	5	Gclm
Arg23	9.99809e-40	0.25898	0.375	0.189	1.78746e-35	5	Arg2
Lilr4b2	1.53906e-39	0.268387	0.601	0.385	2.75154e-35	5	Lilr4b
Rab5c	2.64111e-39	0.262465	0.803	0.643	4.72177e-35	5	Rab5c
Igfbp44	4.02612e-39	0.273745	0.392	0.203	7.1979e-35	5	Igfbp4
Sgk11	7.38174e-39	0.304151	0.441	0.246	1.31971e-34	5	Sgk1
Mpp12	1.63794e-38	0.277513	0.546	0.34	2.92831e-34	5	Mpp1
0610012G03Rik1	2.32202e-38	0.257799	0.741	0.547	4.15131e-34	5	0610012G03Rik
Rcn3	2.14737e-37	0.273727	0.226	0.088	3.83907e-33	5	Rcn3
Sqstm1	5.71687e-37	0.274733	0.554	0.355	1.02206e-32	5	Sqstm1
Man2b11	8.49785e-36	0.27616	0.829	0.696	1.51925e-31	5	Man2b1
Pkib2	3.09181e-35	0.269821	0.647	0.45	5.52755e-31	5	Pkib
Cltc2	8.21248e-35	0.258196	0.6	0.401	1.46823e-30	5	Cltc
Por1	5.06079e-33	0.28462	0.418	0.256	9.04769e-29	5	Por
Cd361	1.20015e-30	0.358888	0.207	0.125	2.14563e-26	5	Cd36
Lgals33	1.50914e-23	0.338994	0.979	0.933	2.69804e-19	5	Lgals3
Ccl21	7.74147e-16	0.326262	0.213	0.115	1.38402e-11	5	Ccl2
Lpl4	8.28137e-14	0.36208	0.359	0.265	1.48054e-09	5	Lpl
Apoe5	0	1.06577	0.995	0.925	0	6	Apoe	macrophage.3
Cd746	2.06958e-303	0.989899	0.994	0.828	3.7e-299	6	Cd74
H2-Ea-ps6	1.95754e-297	1.39015	0.807	0.266	3.49969e-293	6	H2-Ea-ps
Cx3cr13	1.49822e-267	1.07607	0.738	0.26	2.67853e-263	6	Cx3cr1
Aif15	2.57607e-259	0.800157	0.966	0.656	4.60549e-255	6	Aif1
Gatm3	9.18839e-255	0.89002	0.877	0.625	1.6427e-250	6	Gatm
H2-Aa6	1.18503e-247	0.888464	0.979	0.671	2.1186e-243	6	H2-Aa
Apobec13	2.11304e-247	0.919732	0.798	0.385	3.77769e-243	6	Apobec1
H2-Ab16	2.13821e-238	0.749031	0.978	0.715	3.8227e-234	6	H2-Ab1
H2-Eb16	1.43307e-234	0.950731	0.961	0.621	2.56203e-230	6	H2-Eb1
Hexb3	8.35099e-232	0.872436	0.802	0.648	1.49299e-227	6	Hexb
Cxcl164	2.08987e-221	0.937103	0.774	0.35	3.73628e-217	6	Cxcl16
Lgmn5	1.24028e-203	0.6943	0.933	0.598	2.21737e-199	6	Lgmn
Tmem176b1	5.87731e-195	0.790158	0.891	0.58	1.05074e-190	6	Tmem176b
Ctss2	1.63367e-178	0.529627	0.996	0.956	2.92067e-174	6	Ctss
C1qa5	3.89215e-178	0.880479	0.842	0.508	6.95839e-174	6	C1qa
Cd814	1.57379e-173	0.964508	0.768	0.486	2.81362e-169	6	Cd81
C1qc5	9.17435e-173	0.817687	0.79	0.409	1.64019e-168	6	C1qc
Itgb54	4.94089e-167	0.719761	0.557	0.21	8.83333e-163	6	Itgb5
C1qb5	1.74361e-164	0.865168	0.777	0.408	3.11722e-160	6	C1qb
Cd721	2.46668e-161	0.845009	0.467	0.137	4.40993e-157	6	Cd72
Csf1r4	1.62193e-154	0.59342	0.946	0.704	2.89969e-150	6	Csf1r
Lst16	3.13871e-137	0.343788	0.982	0.797	5.61138e-133	6	Lst1
C3ar14	7.96425e-134	0.68829	0.629	0.28	1.42385e-129	6	C3ar1
Comt1	5.51327e-129	0.589854	0.918	0.841	9.85662e-125	6	Comt
Sepp16	3.06145e-127	0.61522	0.947	0.755	5.47327e-123	6	Sepp1
H2-DMb15	1.73654e-124	0.618383	0.839	0.508	3.10458e-120	6	H2-DMb1
Tmem176a3	3.42817e-121	0.686936	0.746	0.456	6.12888e-117	6	Tmem176a
Fcgr12	1.90924e-118	0.622043	0.703	0.412	3.41334e-114	6	Fcgr1
Ms4a71	4.78101e-116	0.98064	0.406	0.13	8.54749e-112	6	Ms4a7
B2m2	1.4525e-112	0.328903	0.998	0.998	2.59678e-108	6	B2m
Ctsb6	7.02086e-112	0.259944	0.989	0.935	1.25519e-107	6	Ctsb
Tgfbr11	8.97763e-110	0.573538	0.501	0.238	1.60502e-105	6	Tgfbr1
Olfml3	4.36867e-99	0.413465	0.224	0.033	7.81031e-95	6	Olfml3
Trem24	1.36471e-97	0.555554	0.648	0.341	2.43984e-93	6	Trem2
Ntpcr1	1.87227e-96	0.502503	0.481	0.293	3.34724e-92	6	Ntpcr
Ifi27l2a6	1.8665e-94	0.420306	0.959	0.806	3.33694e-90	6	Ifi27l2a
Arrb25	4.13198e-94	0.492066	0.689	0.479	7.38715e-90	6	Arrb2
Axl4	6.45997e-89	0.48131	0.662	0.337	1.15491e-84	6	Axl
H2-DMa4	5.5206e-88	0.387959	0.957	0.836	9.86972e-84	6	H2-DMa
Ifnar24	2.48518e-87	0.470562	0.776	0.618	4.44301e-83	6	Ifnar2
Igf2bp22	1.30932e-85	0.497852	0.711	0.605	2.3408e-81	6	Igf2bp2
Rnase43	3.55866e-78	0.520306	0.479	0.244	6.36217e-74	6	Rnase4
Ctsc5	8.9439e-78	0.441483	0.941	0.854	1.59899e-73	6	Ctsc
H2-K12	1.76288e-76	0.394943	0.95	0.918	3.15167e-72	6	H2-K1
4930529C04Rik2	9.96846e-76	0.477592	0.54	0.386	1.78216e-71	6	4930529C04Rik
Mrgpra64	2.7148e-74	0.488236	0.694	0.577	4.85351e-70	6	Mrgpra6
Adap22	3.23228e-72	0.404918	0.309	0.115	5.77867e-68	6	Adap2
Lpcat2	1.82747e-70	0.446832	0.469	0.252	3.26716e-66	6	Lpcat2
AF2517053	2.91358e-69	0.424272	0.747	0.529	5.20889e-65	6	AF251705
Pea15a2	5.2048e-69	0.398886	0.393	0.225	9.30515e-65	6	Pea15a
Mmp141	1.75029e-68	0.40001	0.258	0.086	3.12917e-64	6	Mmp14
AW1120106	5.87587e-66	0.440779	0.755	0.54	1.05049e-61	6	AW112010
H2-D12	6.18206e-65	0.311299	0.998	0.994	1.10523e-60	6	H2-D1
Gpr651	1.06653e-63	0.412126	0.384	0.237	1.90674e-59	6	Gpr65
Fyb4	3.21484e-62	0.426462	0.801	0.598	5.7475e-58	6	Fyb
Efhd24	1.08339e-61	0.368299	0.811	0.674	1.93689e-57	6	Efhd2
Lair14	7.44042e-61	0.388505	0.557	0.311	1.3302e-56	6	Lair1
Malat14	2.74057e-60	0.348022	0.997	0.999	4.8996e-56	6	Malat1
Rab3il11	7.67554e-60	0.381508	0.342	0.163	1.37223e-55	6	Rab3il1
Rtp44	9.45132e-60	0.468567	0.532	0.282	1.68971e-55	6	Rtp4
5830416I19Rik4	1.52477e-59	0.441806	0.699	0.599	2.72598e-55	6	5830416I19Rik
Dab26	2.54214e-59	0.486503	0.526	0.292	4.54484e-55	6	Dab2
Rgs102	4.95566e-59	0.363483	0.797	0.688	8.85974e-55	6	Rgs10
P2ry61	1.15792e-58	0.393093	0.548	0.358	2.07014e-54	6	P2ry6
Fcgr46	1.23109e-55	0.481576	0.56	0.332	2.20094e-51	6	Fcgr4
Slx1b4	3.70265e-55	0.403627	0.551	0.439	6.6196e-51	6	Slx1b
CYTB2	4.12545e-54	0.291676	1	0.998	7.37548e-50	6	CYTB
Acp55	2.51994e-53	0.521716	0.575	0.356	4.50516e-49	6	Acp5
Lpar61	3.21225e-53	0.389506	0.385	0.213	5.74285e-49	6	Lpar6
Hpgds2	1.37916e-52	0.344329	0.248	0.088	2.46566e-48	6	Hpgds
Lgals3bp4	3.12107e-52	0.409082	0.541	0.325	5.57985e-48	6	Lgals3bp
Unc93b13	1.9993e-51	0.307682	0.891	0.85	3.57434e-47	6	Unc93b1
Mc1r4	2.38013e-51	0.404847	0.573	0.422	4.2552e-47	6	Mc1r
Marcks4	8.10506e-51	0.402761	0.696	0.488	1.44902e-46	6	Marcks
Ms4a6b5	2.07114e-50	0.361205	0.725	0.523	3.70278e-46	6	Ms4a6b
Cxcl142	2.66619e-50	0.461035	0.35	0.153	4.76661e-46	6	Cxcl14
Sat16	3.5597e-50	0.290512	0.962	0.912	6.36404e-46	6	Sat1
Clec4b13	4.79077e-50	0.443189	0.382	0.182	8.56494e-46	6	Clec4b1
ND12	2.81355e-49	0.28402	1	0.998	5.03007e-45	6	ND1
Camk12	4.57898e-48	0.368817	0.472	0.299	8.18631e-44	6	Camk1
Rapgef43	1.82934e-47	0.410756	0.548	0.389	3.2705e-43	6	Rapgef4
Cd636	2.11396e-46	0.306161	0.542	0.334	3.77933e-42	6	Cd63
Maf5	6.73741e-45	0.418914	0.437	0.228	1.20451e-40	6	Maf
Hexa2	2.30862e-44	0.28401	0.833	0.784	4.12734e-40	6	Hexa
Sesn1	1.42765e-43	0.288639	0.24	0.104	2.55235e-39	6	Sesn1
Ifi444	1.77581e-43	0.413532	0.407	0.209	3.17479e-39	6	Ifi44
Slc3a24	3.32171e-43	0.330931	0.625	0.517	5.93855e-39	6	Slc3a2
Abhd122	2.41283e-42	0.332939	0.503	0.359	4.31366e-38	6	Abhd12
Irf75	3.00023e-42	0.462765	0.585	0.392	5.36381e-38	6	Irf7
Ahdc11	3.02654e-42	0.31586	0.41	0.318	5.41085e-38	6	Ahdc1
Tmem86a5	1.59851e-41	0.358343	0.452	0.256	2.85782e-37	6	Tmem86a
Skil	1.70292e-41	0.307715	0.302	0.183	3.04449e-37	6	Skil
Nfia2	1.91018e-41	0.360169	0.504	0.367	3.41502e-37	6	Nfia
Dhrs33	4.00372e-41	0.355325	0.419	0.263	7.15786e-37	6	Dhrs3
Dusp61	5.11165e-41	0.365159	0.509	0.334	9.13861e-37	6	Dusp6
Ms4a6d5	9.55206e-41	0.299207	0.848	0.695	1.70772e-36	6	Ms4a6d
Ifi2035	1.25819e-40	0.375203	0.678	0.498	2.24939e-36	6	Ifi203
Ctsh	1.71887e-40	0.262273	0.918	0.879	3.073e-36	6	Ctsh
Stab11	2.06503e-40	0.382367	0.268	0.116	3.69186e-36	6	Stab1
Lpxn1	2.36262e-40	0.295027	0.36	0.231	4.2239e-36	6	Lpxn
Mafb5	8.2805e-40	0.338985	0.614	0.399	1.48039e-35	6	Mafb
Pisd-ps13	1.4083e-39	0.336328	0.438	0.309	2.51776e-35	6	Pisd-ps1
Ifi44l3	1.90146e-38	0.327202	0.359	0.176	3.39944e-34	6	Ifi44l
Arl4c	3.00975e-38	0.317976	0.432	0.292	5.38083e-34	6	Arl4c
Marcksl14	1.82198e-37	0.482366	0.479	0.314	3.25734e-33	6	Marcksl1
Cd683	3.20295e-37	0.255777	0.881	0.79	5.72624e-33	6	Cd68
Tmem106a2	4.51437e-37	0.314211	0.481	0.326	8.07079e-33	6	Tmem106a
Slamf9	4.55155e-37	0.366184	0.322	0.162	8.13726e-33	6	Slamf9
Ccl53	4.74403e-35	0.428425	0.512	0.376	8.48138e-31	6	Ccl5
Tor3a1	1.8278e-34	0.282797	0.34	0.24	3.26775e-30	6	Tor3a
Ccr52	5.16505e-34	0.33193	0.459	0.308	9.23408e-30	6	Ccr5
Cfb	1.59694e-33	0.35793	0.23	0.139	2.85502e-29	6	Cfb
Fam105a1	4.14331e-32	0.277534	0.652	0.555	7.40742e-28	6	Fam105a
Adgre13	7.83013e-32	0.320868	0.543	0.365	1.39987e-27	6	Adgre1
Rasgef1b1	2.00676e-31	0.294843	0.219	0.108	3.58769e-27	6	Rasgef1b
Clec4a22	2.55157e-30	0.294586	0.783	0.661	4.5617e-26	6	Clec4a2
Oas1a1	2.64479e-29	0.271447	0.285	0.162	4.72836e-25	6	Oas1a
Id34	1.80342e-28	0.412978	0.598	0.463	3.22415e-24	6	Id3
Ptgs15	1.83731e-28	0.318386	0.439	0.271	3.28475e-24	6	Ptgs1
Lilra51	2.45482e-28	0.334218	0.269	0.132	4.38873e-24	6	Lilra5
Igfbp72	3.48325e-28	0.342413	0.232	0.215	6.22736e-24	6	Igfbp7
Isg155	8.65432e-28	0.428947	0.323	0.216	1.54722e-23	6	Isg15
Tmem374	1.3199e-27	0.289777	0.416	0.251	2.35972e-23	6	Tmem37
B630005N14Rik4	1.88782e-27	0.264686	0.621	0.501	3.37504e-23	6	B630005N14Rik
Ifi202b4	4.13341e-27	0.316662	0.416	0.266	7.38972e-23	6	Ifi202b
Cadm15	4.31185e-27	0.345003	0.378	0.218	7.70872e-23	6	Cadm1
Igfbp45	6.30376e-27	0.318777	0.339	0.209	1.12699e-22	6	Igfbp4
Abi31	2.18805e-26	0.29144	0.471	0.329	3.91179e-22	6	Abi3
Rcbtb22	3.91327e-26	0.258539	0.333	0.217	6.99615e-22	6	Rcbtb2
Cebpa1	7.34377e-26	0.25121	0.43	0.348	1.31292e-21	6	Cebpa
Sfi1	2.67469e-25	0.250268	0.213	0.116	4.78182e-21	6	Sfi1
Clec7a3	3.55618e-25	0.314074	0.655	0.554	6.35774e-21	6	Clec7a
Slc11a12	1.65094e-24	0.278311	0.424	0.309	2.95155e-20	6	Slc11a1
H2-K22	4.21055e-24	0.287413	0.537	0.41	7.52762e-20	6	H2-K2
Cd841	9.24142e-24	0.25726	0.467	0.39	1.65218e-19	6	Cd84
Cd932	1.70686e-23	0.261395	0.281	0.169	3.05153e-19	6	Cd93
Zfp36l13	1.7691e-23	0.28052	0.467	0.357	3.1628e-19	6	Zfp36l1
Msr15	3.06996e-23	0.282248	0.585	0.426	5.48847e-19	6	Msr1
Hes11	1.89475e-20	0.398051	0.277	0.169	3.38744e-16	6	Hes1
Treml41	5.29248e-20	0.268466	0.24	0.145	9.4619e-16	6	Treml4
Ccnd24	2.81422e-19	0.262389	0.318	0.199	5.03126e-15	6	Ccnd2
Rn45s3	2.1429e-16	0.27913	0.548	0.577	3.83107e-12	6	Rn45s
Hba-a12	4.39543e-14	0.51742	0.215	0.149	7.85815e-10	6	Hba-a1
Hbb-bs5	1.03768e-13	0.549342	0.507	0.41	1.85516e-09	6	Hbb-bs
Hbb-bt3	5.12896e-12	0.412822	0.254	0.181	9.16955e-08	6	Hbb-bt
Cd209a	0	2.30399	0.725	0.065	0	7	Cd209a	cDC.2
H2-DMa5	0	0.909917	0.997	0.833	0	7	H2-DMa
H2-DMb16	2.3121e-307	1.06512	0.965	0.499	4.13356e-303	7	H2-DMb1
H2-Aa7	1.95331e-297	1.09591	0.956	0.675	3.49213e-293	7	H2-Aa
H2-Ab17	4.41821e-282	1.08627	0.952	0.719	7.89887e-278	7	H2-Ab1
Ywhah2	2.74827e-262	0.772609	0.919	0.716	4.91335e-258	7	Ywhah
H2-Eb17	3.87406e-256	1.11665	0.933	0.625	6.92604e-252	7	H2-Eb1
Cd747	1.85707e-252	1.05562	0.978	0.83	3.32006e-248	7	Cd74
Mdh24	2.17261e-244	0.790383	0.915	0.76	3.88419e-240	7	Mdh2
Gm2a3	2.2519e-233	0.752477	0.987	0.82	4.02595e-229	7	Gm2a
Crip14	1.20311e-226	0.64872	0.999	0.95	2.15092e-222	7	Crip1
Vrk15	1.12859e-211	0.771888	0.731	0.368	2.01769e-207	7	Vrk1
Tmsb106	6.51384e-210	0.320115	1	0.964	1.16454e-205	7	Tmsb10
Mgl21	2.87329e-207	1.45318	0.457	0.105	5.13688e-203	7	Mgl2
S100a65	5.47746e-184	0.33548	0.998	0.853	9.7926e-180	7	S100a6
Gng103	1.087e-180	0.607618	0.964	0.835	1.94334e-176	7	Gng10
H2afy4	6.36016e-171	0.623258	0.943	0.767	1.13707e-166	7	H2afy
Cd209d	1.81523e-158	1.03655	0.337	0.04	3.24527e-154	7	Cd209d
Clec10a	1.28513e-151	0.885961	0.453	0.158	2.29755e-147	7	Clec10a
Syngr23	4.00339e-150	0.611478	0.88	0.709	7.15727e-146	7	Syngr2
Lsp17	4.0528e-146	0.658272	0.951	0.773	7.24559e-142	7	Lsp1
H2-Ea-ps7	1.31746e-131	0.930312	0.682	0.28	2.35535e-127	7	H2-Ea-ps
Tep11	2.25638e-126	0.579114	0.561	0.249	4.03396e-122	7	Tep1
Napsa6	1.93404e-124	0.611157	0.907	0.663	3.45768e-120	7	Napsa
Nfkb12	6.43152e-122	0.591257	0.591	0.28	1.14983e-117	7	Nfkb1
Cbfa2t35	1.86464e-113	0.577814	0.623	0.265	3.3336e-109	7	Cbfa2t3
Cst36	6.8599e-112	0.462946	1	0.993	1.22641e-107	7	Cst3
Clec4b14	1.25357e-111	0.680095	0.475	0.176	2.24113e-107	7	Clec4b1
Ifi302	3.24316e-109	0.503868	0.952	0.83	5.79812e-105	7	Ifi30
Fh11	4.26349e-109	0.52522	0.56	0.318	7.62226e-105	7	Fh1
S100a115	1.58508e-100	0.265525	0.986	0.845	2.83381e-96	7	S100a11
S100a105	1.9328e-100	0.503111	0.939	0.731	3.45547e-96	7	S100a10
Rnase65	4.60201e-98	0.27842	0.634	0.319	8.22748e-94	7	Rnase6
Olfm13	9.82139e-98	0.535583	0.542	0.237	1.75587e-93	7	Olfm1
Cd7	6.49224e-97	1.00295	0.337	0.078	1.16068e-92	7	Cd7
Itgax4	2.9746e-94	0.529372	0.472	0.169	5.318e-90	7	Itgax
Plbd15	4.72724e-94	0.487053	0.842	0.546	8.45136e-90	7	Plbd1
Klf44	3.07588e-91	0.585572	0.444	0.241	5.49905e-87	7	Klf4
Trappc5	3.10144e-88	0.489054	0.546	0.298	5.54476e-84	7	Trappc5
Itgb76	2.09407e-87	0.575814	0.624	0.332	3.74378e-83	7	Itgb7
Lmo1	1.35537e-85	0.417211	0.312	0.09	2.42314e-81	7	Lmo1
S100a47	6.5492e-83	0.324214	0.867	0.593	1.17087e-78	7	S100a4
Coro1a6	8.27651e-83	0.260258	0.99	0.909	1.47967e-78	7	Coro1a
Bex6	1.71123e-82	0.354154	0.26	0.053	3.05933e-78	7	Bex6
Avpi1	1.49366e-81	0.421137	0.346	0.118	2.67036e-77	7	Avpi1
Ccnd34	2.36814e-76	0.486907	0.668	0.449	4.23376e-72	7	Ccnd3
Alcam1	4.07813e-76	0.443467	0.48	0.223	7.29088e-72	7	Alcam
Pak1	6.1511e-76	0.459604	0.496	0.222	1.09969e-71	7	Pak1
Ddr1	1.59311e-74	0.269723	0.21	0.038	2.84816e-70	7	Ddr1
Eef1g3	2.03425e-74	0.368186	0.958	0.863	3.63682e-70	7	Eef1g
H2-Oa	7.71908e-74	0.472073	0.295	0.082	1.38002e-69	7	H2-Oa
Tuba1a4	6.51095e-72	0.483881	0.585	0.33	1.16403e-67	7	Tuba1a
Rps112	2.4333e-71	0.258583	1	0.997	4.35025e-67	7	Rps11
Pitpna1	1.81976e-70	0.384989	0.851	0.728	3.25337e-66	7	Pitpna
Klrd1	7.22926e-70	0.45077	0.265	0.064	1.29245e-65	7	Klrd1
Map4k11	7.32858e-70	0.423459	0.439	0.216	1.3102e-65	7	Map4k1
Kmo	1.68039e-69	0.309056	0.31	0.1	3.00419e-65	7	Kmo
Gsn1	4.271e-67	0.452216	0.765	0.56	7.6357e-63	7	Gsn
Ear16	1.13383e-66	0.715169	0.412	0.241	2.02705e-62	7	Ear1
Cd481	1.37489e-65	0.405077	0.747	0.618	2.45802e-61	7	Cd48
Ear26	8.8886e-64	0.766598	0.477	0.331	1.5891e-59	7	Ear2
1700025G04Rik	8.14475e-63	0.335317	0.298	0.107	1.45612e-58	7	1700025G04Rik
Dpp4	3.77067e-61	0.315617	0.279	0.08	6.74121e-57	7	Dpp4
Actg13	7.54759e-60	0.262024	0.998	0.99	1.34936e-55	7	Actg1
Fbl1	1.27767e-59	0.374611	0.753	0.573	2.28423e-55	7	Fbl
Bcl11a	2.49768e-59	0.346842	0.324	0.114	4.46536e-55	7	Bcl11a
Psmb83	9.06741e-59	0.279465	0.95	0.846	1.62107e-54	7	Psmb8
Ccl171	1.64839e-58	1.50059	0.235	0.077	2.94699e-54	7	Ccl17
Ank	2.22412e-58	0.303093	0.251	0.078	3.97628e-54	7	Ank
Ltb6	2.40848e-57	0.466253	0.51	0.258	4.30588e-53	7	Ltb
Tspan133	1.25231e-56	0.311028	0.665	0.406	2.23888e-52	7	Tspan13
Tmem176a4	2.56576e-54	0.447221	0.709	0.461	4.58707e-50	7	Tmem176a
Ccdc88a3	4.42326e-54	0.386015	0.562	0.32	7.9079e-50	7	Ccdc88a
Ckb5	8.08709e-54	0.505395	0.586	0.355	1.44581e-49	7	Ckb
Ptma3	2.36607e-53	0.260154	0.997	0.984	4.23007e-49	7	Ptma
Ciita1	1.62861e-52	0.341711	0.312	0.118	2.91162e-48	7	Ciita
Sub15	2.13948e-51	0.281904	0.978	0.941	3.82496e-47	7	Sub1
Jund4	3.55919e-51	0.371625	0.833	0.719	6.36311e-47	7	Jund
Slamf91	5.59221e-51	0.437186	0.362	0.159	9.99775e-47	7	Slamf9
Lat21	6.05921e-51	0.357694	0.603	0.362	1.08326e-46	7	Lat2
Cldnd12	2.96983e-49	0.376782	0.41	0.269	5.30946e-45	7	Cldnd1
Tnni2	4.58133e-49	0.388359	0.269	0.116	8.1905e-45	7	Tnni2
Bhlhe403	7.93701e-49	0.358825	0.398	0.184	1.41898e-44	7	Bhlhe40
Atox12	3.68375e-48	0.336552	0.967	0.94	6.5858e-44	7	Atox1
Zyx3	6.07418e-48	0.351655	0.773	0.603	1.08594e-43	7	Zyx
Ifitm11	1.92844e-46	0.807557	0.297	0.139	3.44767e-42	7	Ifitm1
Fxyd53	1.18051e-45	0.332851	0.973	0.901	2.11052e-41	7	Fxyd5
Vim5	3.53104e-45	0.435682	0.923	0.811	6.31278e-41	7	Vim
Tmem176b2	1.09058e-44	0.296457	0.79	0.591	1.94974e-40	7	Tmem176b
Pkp3	1.88703e-43	0.292316	0.285	0.109	3.37364e-39	7	Pkp3
Flt3	2.38486e-43	0.337404	0.258	0.09	4.26366e-39	7	Flt3
Mmp122	2.68724e-42	0.576767	0.323	0.136	4.80424e-38	7	Mmp12
Cd300a4	2.80764e-42	0.361554	0.658	0.545	5.0195e-38	7	Cd300a
Tpm41	6.47418e-42	0.326774	0.71	0.516	1.15745e-37	7	Tpm4
Adgrg5	7.29438e-40	0.267039	0.277	0.108	1.30409e-35	7	Adgrg5
Vasp2	3.67687e-39	0.302113	0.719	0.63	6.5735e-35	7	Vasp
Naga1	7.60252e-39	0.310021	0.484	0.274	1.35918e-34	7	Naga
Cyp51	1.29561e-38	0.32258	0.285	0.126	2.31629e-34	7	Cyp51
Fdps5	6.82437e-38	0.441076	0.474	0.32	1.22006e-33	7	Fdps
Bin1	8.32306e-38	0.314054	0.44	0.261	1.488e-33	7	Bin1
Pip4k2a	2.57171e-36	0.299208	0.469	0.29	4.59771e-32	7	Pip4k2a
Anp32e2	6.62037e-36	0.310713	0.59	0.408	1.18359e-31	7	Anp32e
Smdt1	1.28572e-35	0.252359	0.906	0.856	2.2986e-31	7	Smdt1
Sulf21	3.94339e-35	0.286754	0.319	0.157	7.05e-31	7	Sulf2
Fgd23	1.33117e-34	0.35035	0.434	0.265	2.37987e-30	7	Fgd2
Apex11	2.12757e-34	0.290916	0.435	0.269	3.80367e-30	7	Apex1
Ccdc109b4	9.58895e-34	0.320833	0.639	0.464	1.71431e-29	7	Ccdc109b
Ltb4r16	3.19811e-33	0.360045	0.529	0.334	5.71758e-29	7	Ltb4r1
Hivep2	6.02065e-33	0.254485	0.271	0.118	1.07637e-28	7	Hivep2
Bmyc1	1.7172e-32	0.308394	0.491	0.306	3.07002e-28	7	Bmyc
Agpat42	2.6388e-32	0.275315	0.379	0.21	4.71765e-28	7	Agpat4
Set2	2.95202e-32	0.278246	0.741	0.567	5.27761e-28	7	Set
Ctnna11	3.40761e-32	0.283223	0.43	0.28	6.09212e-28	7	Ctnna1
Cd200r1	3.86597e-31	0.298843	0.341	0.196	6.91159e-27	7	Cd200r1
Oxct1	4.39913e-31	0.28617	0.448	0.296	7.86477e-27	7	Oxct1
Runx11	1.83681e-30	0.291061	0.418	0.258	3.28384e-26	7	Runx1
Orai11	3.83523e-30	0.282844	0.607	0.465	6.85662e-26	7	Orai1
Htra32	6.25798e-30	0.324733	0.311	0.167	1.1188e-25	7	Htra3
Plp24	4.65506e-29	0.300393	0.405	0.246	8.32232e-25	7	Plp2
Runx32	7.53923e-29	0.270812	0.319	0.172	1.34786e-24	7	Runx3
Twf21	7.84427e-29	0.261389	0.619	0.468	1.4024e-24	7	Twf2
Fcgrt4	8.02977e-29	0.340919	0.707	0.537	1.43556e-24	7	Fcgrt
Batf33	2.47663e-28	0.309254	0.478	0.306	4.42771e-24	7	Batf3
Ezr1	4.64934e-28	0.285957	0.512	0.363	8.31208e-24	7	Ezr
Id35	3.10268e-27	0.394998	0.607	0.463	5.54698e-23	7	Id3
Ass1	5.0119e-27	0.250523	0.305	0.159	8.96027e-23	7	Ass1
Ccnd25	8.12148e-27	0.332731	0.351	0.197	1.45196e-22	7	Ccnd2
Sigmar1	2.96791e-26	0.256048	0.412	0.281	5.30602e-22	7	Sigmar1
Cnn25	6.16543e-26	0.260189	0.707	0.554	1.10226e-21	7	Cnn2
Lrrc581	6.28376e-26	0.261271	0.719	0.648	1.12341e-21	7	Lrrc58
Ptms2	1.89785e-25	0.280506	0.663	0.515	3.39297e-21	7	Ptms
Fam46a	2.51381e-25	0.290991	0.501	0.371	4.49419e-21	7	Fam46a
Ccnd12	4.27636e-25	0.305942	0.331	0.197	7.64528e-21	7	Ccnd1
Idi1	5.34012e-24	0.255803	0.259	0.133	9.54707e-20	7	Idi1
Selplg5	1.45181e-23	0.276433	0.742	0.629	2.59554e-19	7	Selplg
Tagln26	8.82496e-23	0.316405	0.803	0.701	1.57773e-18	7	Tagln2
Pfkp3	5.22115e-22	0.263021	0.409	0.28	9.33438e-18	7	Pfkp
Pim13	1.87488e-20	0.276033	0.476	0.344	3.35191e-16	7	Pim1
Hmgcs1	1.56636e-18	0.258596	0.267	0.168	2.80034e-14	7	Hmgcs1
Tppp35	3.01788e-16	0.33356	0.316	0.196	5.39537e-12	7	Tppp3
Hspa1a5	1.03145e-13	0.294058	0.587	0.475	1.84403e-09	7	Hspa1a
Hbb-bs6	3.5199e-07	0.399735	0.498	0.411	0.00629288	7	Hbb-bs
Chil38	0	2.57298	0.949	0.332	0	8	Chil3	monocyte.macrophage
Saa32	0	2.14879	0.742	0.103	0	8	Saa3
Mmp88	0	1.53148	0.805	0.175	0	8	Mmp8
Hopx7	0	1.4193	0.864	0.258	0	8	Hopx
Lyz26	0	0.602164	1	0.897	0	8	Lyz2
S100a66	2.96439387504748e-323	0.867415	1	0.855	5.29974336980988e-319	8	S100a6
Hp8	5.92878775009496e-323	1.20611	0.972	0.468	1.05994867396198e-318	8	Hp
Lcn21	8.98106705976253e-316	0.860346	0.734	0.135	1.60563516894435e-311	8	Lcn2
Alox5ap5	1.0844218896454e-315	0.840809	1	0.884	1.93872945430804e-311	8	Alox5ap
Wfdc218	3.4440344932406e-314	1.51731	0.79	0.173	6.15724486701555e-310	8	Wfdc21
Smpdl3a5	8.23522e-304	0.971683	0.991	0.702	1.47229e-299	8	Smpdl3a
Lyz16	5.84469e-298	0.397386	1	0.879	1.04491e-293	8	Lyz1
C5ar15	6.82261e-281	1.14039	0.858	0.343	1.21975e-276	8	C5ar1
Ifitm25	3.06217e-280	0.781982	0.999	0.871	5.47454e-276	8	Ifitm2
Rap1b2	1.05614e-279	0.801679	0.983	0.804	1.88817e-275	8	Rap1b
Lgals35	1.86026e-275	0.638491	1	0.933	3.32577e-271	8	Lgals3
Fos5	5.36677e-273	1.57474	0.789	0.388	9.59471e-269	8	Fos
Msrb16	3.79784e-257	0.77953	0.996	0.847	6.78979e-253	8	Msrb1
Ifitm68	1.55271e-254	0.960849	0.94	0.416	2.77593e-250	8	Ifitm6
S100a88	1.18981e-252	0.741697	0.902	0.486	2.12713e-248	8	S100a8
Junb5	6.28551e-246	1.23086	0.886	0.679	1.12372e-241	8	Junb
Nfkbia3	6.18591e-241	1.15709	0.872	0.61	1.10592e-236	8	Nfkbia
Pla2g76	4.80906e-235	0.893821	0.978	0.569	8.59764e-231	8	Pla2g7
Emb6	1.09241e-232	0.882996	0.968	0.61	1.95301e-228	8	Emb
Dusp15	7.90916e-232	1.34187	0.63	0.283	1.414e-227	8	Dusp1
Rbm34	3.39488e-231	0.646641	0.997	0.912	6.06937e-227	8	Rbm3
Lrg18	1.41422e-230	1.37024	0.704	0.21	2.52835e-226	8	Lrg1
Tgfbi3	4.18087e-226	0.959922	0.949	0.626	7.47456e-222	8	Tgfbi
Ier36	8.56346e-225	1.26221	0.578	0.224	1.53098e-220	8	Ier3
Fn16	2.18016e-223	0.739542	0.957	0.488	3.89768e-219	8	Fn1
Prtn37	8.34539e-218	0.748133	0.755	0.227	1.49199e-213	8	Prtn3
Sirpb1b7	4.49769e-213	0.845439	0.891	0.367	8.04097e-209	8	Sirpb1b
Ier25	1.88213e-212	0.979393	0.844	0.525	3.36488e-208	8	Ier2
Ncf45	3.52638e-209	0.741163	0.972	0.724	6.30447e-205	8	Ncf4
F13a17	1.32794e-208	0.864409	0.87	0.319	2.37409e-204	8	F13a1
Cd146	1.89311e-204	1.11568	0.727	0.366	3.3845e-200	8	Cd14
Pkm6	5.3748e-204	0.675344	0.996	0.901	9.60906e-200	8	Pkm
S100a116	1.19256e-195	0.749685	0.992	0.847	2.13205e-191	8	S100a11
Wfdc175	3.34171e-192	0.295601	1	0.89	5.97431e-188	8	Wfdc17
Ms4a8a4	9.82608e-192	0.833337	0.642	0.187	1.75671e-187	8	Ms4a8a
H3f3a6	1.13767e-190	0.456822	1	0.983	2.03392e-186	8	H3f3a
Socs34	1.19147e-189	1.08608	0.562	0.214	2.13011e-185	8	Socs3
Rplp03	2.98168e-189	0.323984	1	0.997	5.33065e-185	8	Rplp0
Mgst18	8.66247e-184	0.887092	0.894	0.525	1.54868e-179	8	Mgst1
Il1r21	4.297e-174	0.899758	0.496	0.086	7.68218e-170	8	Il1r2
Clec4e2	1.62369e-173	0.867127	0.591	0.151	2.90283e-169	8	Clec4e
Rps92	1.85222e-170	0.303397	1	1	3.3114e-166	8	Rps9
Fam49b5	9.48495e-169	0.584955	0.989	0.836	1.69572e-164	8	Fam49b
[truncated: 4,155 more rows]
